# Supplementary material for: Dynamic assembly of DNA-ceria nanocomplex in living cells generates artificial peroxisome
Source: Nat Commun. 2022 Dec 14;13:7739. doi: 10.1038/s41467-022-35472-2 (PMC9751304; doi:10.1038/s41467-022-35472-2)
Supplement: Supplementary file 3 — Source data [file 41467_2022_35472_MOESM3_ESM.zip]

Archive with 337 entries (289 files):
- Blot and gel images.pptx
- Fig 2a.tif
- Fig 2b.xlsx
- Fig 2c.xls
- Fig 2d.tif
- Fig 2e/
- Fig 2e/JEM-F200_200.00kV_1_x1.5M_150mm_DFUpper_15.bmp
- Fig 2e/View000 Ce L.bmp
- Fig 2e/View000 N K.bmp
- Fig 2e/View000 O K.bmp
- Fig 2e/View000 P K.bmp
- Fig 2g.xlsx
- Fig 2h.tif
- Fig 2i.tif
- Fig 3b&S2/
- Fig 3b&S2/1.dat
- Fig 3b&S2/Avantage_Excel_Report1.xls
- Fig 3b&S2/Avantage_Excel_Report2.xls
- Fig 3b&S2/Avantage_Excel_Report3.xls
- Fig 3b&S2/Avantage_Excel_Report4.xls
- Fig 3b&S2/ce.txt
- Fig 3b&S2/cece.txt
- Fig 3b&S2/TEM.tif
- Fig 3b&S2/XYW-0.vgp
- Fig 3b&S2/XYW-1.vgp
- Fig 3b&S2/XYW-2.vgp
- Fig 3b&S2/XYW-3.vgp
- Fig 3c.xlsx
- Fig 3d.xlsx
- Fig 3e.xlsx
- Fig 3f.xlsx
- Fig 4a/
- Fig 4a/37°C.tif
- Fig 4a/4°C.tif
- Fig 4a/Ami.tif
- Fig 4a/Cpz.tif
- Fig 4a/Gen.tif
- Fig 4a/Nys.tif
- Fig 4b/
- Fig 4b/2 h/
- Fig 4b/2 h/2h_c1-3.tif
- Fig 4b/2 h/2h_c1.tif
- Fig 4b/2 h/2h_c2.tif
- Fig 4b/2 h/2h_c3.tif
- Fig 4b/4 h/
- Fig 4b/4 h/4h_c1-3.tif
- Fig 4b/4 h/4h_c1.tif
- Fig 4b/4 h/4h_c2.tif
- Fig 4b/4 h/4h_c3.tif
- Fig 4b/6 h/
- Fig 4b/6 h/6h_c1-3.tif
- Fig 4b/6 h/6h_c1.tif
- Fig 4b/6 h/6h_c2.tif
- Fig 4b/6 h/6h_c3.tif
- Fig 4b/8 h/
- Fig 4b/8 h/8h_c1-3.tif
- Fig 4b/8 h/8h_c1.tif
- Fig 4b/8 h/8h_c2.tif
- Fig 4b/8 h/8h_c3.tif
- Fig 4b/PBS/
- Fig 4b/PBS/PBS_c1-3.tif
- Fig 4b/PBS/PBS_c1.tif
- Fig 4b/PBS/PBS_c2.tif
- Fig 4b/PBS/PBS_c3.tif
- Fig 4cd/
- Fig 4cd/DCNC.jpg
- Fig 4cd/DniCNC.tif
- Fig 4ef/
- Fig 4ef/JEM-1400 Flash_2_MAG_X2000_065.jpg
- Fig 4ef/JEM-1400 Flash_2_SA-MAG_X40k_075.jpg
- Fig 4ef/JEM-1400 Flash_3_MAG_X2000_001.jpg
- Fig 4ef/JEM-1400 Flash_3_SA-MAG_X40k_022.jpg
- Fig 5cd/
- Fig 5cd/1. Blank.tif
- Fig 5cd/2. PBS.tif
- Fig 5cd/3. DniAS.tif
- Fig 5cd/4. DAS.tif
- Fig 5cd/5. DniCNC.tif
- Fig 5cd/6. DCNC.tif
- Fig 5cd/Fig 5cd.xlsx
- Fig 5e/
- Fig 5e/Specimen_002_002_Blank.fcs
- Fig 5e/Specimen_002_003_PBS.fcs
- Fig 5e/Specimen_002_004_DniAS.fcs
- Fig 5e/Specimen_002_005_DAS.fcs
- Fig 5e/Specimen_002_006_DniCNC.fcs
- Fig 5e/Specimen_002_007_DCNC.fcs
- Fig 5e/Specimen_002_Tube_001_Control.fcs
- Fig 5f.xlsx
- Fig 5g/
- Fig 5g/1. Blank.tif
- Fig 5g/2. PBS.jpg
- Fig 5g/3. DniAS.jpg
- Fig 5g/4. DAS.jpg
- Fig 5g/5. DniCNC.jpg
- Fig 5g/6. DCNC.tif
- Fig 6b/
- Fig 6b/Blank/
- Fig 6b/Blank/Blank_c1-3.tif
- Fig 6b/Blank/Blank_c1.tif
- Fig 6b/Blank/Blank_c2.tif
- Fig 6b/Blank/Blank_c3.tif
- Fig 6b/DAS/
- Fig 6b/DAS/DAS_c1-3.tif
- Fig 6b/DAS/DAS_c1.tif
- Fig 6b/DAS/DAS_c2.tif
- Fig 6b/DAS/DAS_c3.tif
- Fig 6b/DCNC/
- Fig 6b/DCNC/DCNC_c1-3.tif
- Fig 6b/DCNC/DCNC_c1.tif
- Fig 6b/DCNC/DCNC_c2.tif
- Fig 6b/DCNC/DCNC_c3.tif
- Fig 6b/DniAS/
- Fig 6b/DniAS/DniAS_c1-3.tif
- Fig 6b/DniAS/DniAS_c1.tif
- Fig 6b/DniAS/DniAS_c2.tif
- Fig 6b/DniAS/DniAS_c3.tif
- Fig 6b/DniCNC/
- Fig 6b/DniCNC/DniCNC_c1-3.tif
- Fig 6b/DniCNC/DniCNC_c1.tif
- Fig 6b/DniCNC/DniCNC_c2.tif
- Fig 6b/DniCNC/DniCNC_c3.tif
- Fig 6b/PBS/
- Fig 6b/PBS/PBS_c1-3.tif
- Fig 6b/PBS/PBS_c1.tif
- Fig 6b/PBS/PBS_c2.tif
- Fig 6b/PBS/PBS_c3.tif
- Fig 6c.xlsx
- Fig 6d/
- Fig 6d/1. UT.tif
- Fig 6d/2. PBS.tif
- Fig 6d/3. DniAS.tif
- Fig 6d/4. DAS.tif
- Fig 6d/5. DniCNC.tif
- Fig 6d/6. DCNC.tif
- Fig 6e.xlsx
- Fig 6f/
- Fig 6f/1. Blank.tif
- Fig 6f/2. PBS.tif
- Fig 6f/3. DniAS.tif
- Fig 6f/4. DAS.tif
- Fig 6f/5. DniCNC.tif
- Fig 6f/6. DCNC.tif
- Fig S1/
- Fig S10/
- Fig S10/Fig S10a.jpg
- Fig S10/Fig S10b.jpg
- Fig S11.xlsx
- Fig S12/
- Fig S12/1.tif
- Fig S12/Fig S12.xlsx
- Fig S13/
- Fig S13/1.tif
- Fig S13/Fig S13.xlsx
- Fig S14.xlsx
- Fig S15.tif
- Fig S16/
- Fig S16/Specimen_006_0 h_013.fcs
- Fig S16/Specimen_006_12 h_017.fcs
- Fig S16/Specimen_006_2 h_014.fcs
- Fig S16/Specimen_006_4 h_015.fcs
- Fig S16/Specimen_006_6 h_016.fcs
- Fig S16/Specimen_006_8 h_012.fcs
- Fig S17.xlsx
- Fig S18.xlsx
- Fig S19/
- Fig S19/DCNC-Cy5.png
- Fig S19/DCNC-Cy5BHQ.png
- Fig S19/DniCNC-Cy5.png
- Fig S19/DniCNC-Cy5BHQ.png
- Fig S19/Fig S19.xlsx
- Fig S1/Fig S1a.tif
- Fig S1/Fig S1b.tif
- Fig S20/
- Fig S20/JEM-1400 Flash_1_SA-MAG_X20k_014.jpg
- Fig S20/JEM-1400 Flash_1_SA-MAG_X20k_058.jpg
- Fig S20/JEM-1400 Flash_2_SA-MAG_X20k_066.jpg
- Fig S20/JEM-1400 Flash_2_SA-MAG_X40k_082.jpg
- Fig S20/JEM-1400 Flash_3_SA-MAG_X20k_008.jpg
- Fig S20/JEM-1400 Flash_3_SA-MAG_X40k_031.jpg
- Fig S21.xlsx
- Fig S22/
- Fig S22/a 0.5h.png
- Fig S22/a 0h.png
- Fig S22/a 1h.png
- Fig S22/a 2h.png
- Fig S22/a 4h.png
- Fig S22/a 6h.png
- Fig S22/b 0.5h.png
- Fig S22/b 0h.png
- Fig S22/b 1h.png
- Fig S22/b 2h.png
- Fig S22/b 4h.png
- Fig S22/b 6h.png
- Fig S22/Fig S22.xlsx
- Fig S23/
- Fig S23/BF 0h.png
- Fig S23/BF 12h.png
- Fig S23/BF 24h.png
- Fig S23/BF 48h.png
- Fig S23/BF 6h.png
- Fig S23/DCF 0h.png
- Fig S23/DCF 12h.png
- Fig S23/DCF 24h.png
- Fig S23/DCF 48h.png
- Fig S23/DCF 6h.png
- Fig S23/Fig S23.xlsx
- Fig S24/
- Fig S24/actin.Tif
- Fig S24/bcl.Tif
- Fig S25/
- Fig S25/0h/
- Fig S25/0h/0h_c1-3.tif
- Fig S25/0h/0h_c1.tif
- Fig S25/0h/0h_c2.tif
- Fig S25/0h/0h_c3.tif
- Fig S25/12h/
- Fig S25/12h/12h_c1-3.tif
- Fig S25/12h/12h_c1.tif
- Fig S25/12h/12h_c2.tif
- Fig S25/12h/12h_c3.tif
- Fig S25/24h/
- Fig S25/24h/24h_c1-3.tif
- Fig S25/24h/24h_c1.tif
- Fig S25/24h/24h_c2.tif
- Fig S25/24h/24h_c3.tif
- Fig S25/48h/
- Fig S25/48h/48h_c1-3.tif
- Fig S25/48h/48h_c1.tif
- Fig S25/48h/48h_c2.tif
- Fig S25/48h/48h_c3.tif
- Fig S25/4h/
- Fig S25/4h/4h_c1-3.tif
- Fig S25/4h/4h_c1.tif
- Fig S25/4h/4h_c2.tif
- Fig S25/4h/4h_c3.tif
- Fig S25/8h/
- Fig S25/8h/8h_c1-3.tif
- Fig S25/8h/8h_c1.tif
- Fig S25/8h/8h_c2.tif
- Fig S25/8h/8h_c3.tif
- Fig S26/
- Fig S26/BF Blank.tif
- Fig S26/BF DAS.tif
- Fig S26/BF DCNC.tif
- Fig S26/BF DniAS.tif
- Fig S26/BF DniCNC.tif
- Fig S26/Fig S26.xlsx
- Fig S26/PBS-B.tif
- Fig S26/Rhod-2 Blank.tif
- Fig S26/Rhod-2 DAS.tif
- Fig S26/Rhod-2 DCNC.tif
- Fig S26/Rhod-2 DniAS.tif
- Fig S26/Rhod-2 DniCNC.tif
- Fig S26/Rhod-2 PBS.tif
- Fig S27/
- Fig S27/0-1.tif
- Fig S27/0-2.tif
- Fig S27/12-1.tif
- Fig S27/12-2.tif
- Fig S27/24-1.tif
- Fig S27/24-2.tif
- Fig S27/48-1.tif
- Fig S27/48-2.tif
- Fig S27/6-1.tif
- Fig S27/6-2.tif
- Fig S27/Fig S27.xlsx
- Fig S28.xlsx
- Fig S29.xlsx
- Fig S3.xlsx
- Fig S30.xlsx
- Fig S31/
- Fig S31/Specimen_002_Blank.fcs
- Fig S31/Specimen_002_DAS.fcs
- Fig S31/Specimen_002_DCNC.fcs
- Fig S31/Specimen_002_DniAS.fcs
- Fig S31/Specimen_002_DniCNC.fcs
- Fig S31/Specimen_002_FITC_003.fcs
- Fig S31/Specimen_002_PBS.fcs
- Fig S31/Specimen_002_PI_002.fcs
- Fig S31/Specimen_002_双阴.fcs
- Fig S32ab/
- Fig S32ab/01-1.jpg
- Fig S32ab/01-2.jpg
- Fig S32ab/01-3.jpg
- Fig S32ab/02-1.jpg
- Fig S32ab/02-2.jpg
- Fig S32ab/02-3.jpg
- Fig S32ab/03-1.jpg
- Fig S32ab/03-2.jpg
- Fig S32ab/03-3.jpg
- Fig S32ab/04-1.jpg
- Fig S32ab/04-2.jpg
- Fig S32ab/04-3.jpg
- Fig S32ab/05-1.jpg
- Fig S32ab/05-2.jpg
- Fig S32ab/05-3.jpg
- Fig S32ab/06-1.jpg
- Fig S32ab/06-2.jpg
- Fig S32ab/06-3.jpg
[truncated: 37 more entries]
