# Supplementary material for: Dynamic assembly of DNA-ceria nanocomplex in living cells generates artificial peroxisome
Source: Nat Commun. 2022 Dec 14;13:7739. doi: 10.1038/s41467-022-35472-2 (PMC9751304; doi:10.1038/s41467-022-35472-2)
Supplement: Supplementary file 3 — Source data [file 41467_2022_35472_MOESM3_ESM.zip › Fig 2b.xlsx]

## Sheet: Sheet1
	Ceria	DAS	DCNC
	7.93	-41.9	-31.5
	6.73	-40.8	-31.1
	7.29	-41.4	-32.7
