# Supplementary material for: Dynamic assembly of DNA-ceria nanocomplex in living cells generates artificial peroxisome
Source: Nat Commun. 2022 Dec 14;13:7739. doi: 10.1038/s41467-022-35472-2 (PMC9751304; doi:10.1038/s41467-022-35472-2)
Supplement: Supplementary file 3 — Source data [file 41467_2022_35472_MOESM3_ESM.zip › Fig 2g.xlsx]

## Sheet: Sheet1
Size	pH 7.4	pH 5.5
0.4	0	0
0.463	0	0
0.536	0	0
0.621	0	0
0.719	0	0
0.833	0	0
0.965	0	0
1.12	0	0
1.29	0	0
1.5	0	0
1.74	0	0
2.01	0	0
2.33	0	0
2.7	0	0
3.12	0	0
3.62	0	0
4.19	0	0
4.85	0	0
5.61	0	0
6.5	0	0
7.53	0	0
8.72	0	0
10.1	0	0
11.7	0	0
13.5	0	0
15.7	0	0
18.2	0	0
21	0	0
24.4	0	0
28.2	0	0
32.7	0	0
37.8	0	0
43.8	0	0
50.7	0	0
58.8	0	0
68.1	1.01	0
78.8	3.1	0.572
91.3	5.79	2.02
106	8.44	3.72
122	10.5	5.05
142	11.6	5.76
164	11.7	5.92
190	10.9	5.81
220	9.29	5.75
255	7.32	5.95
295	5.27	6.45
342	3.39	7.13
396	1.88	7.75
459	0.834	8.03
531	0.24	7.77
615	0.0129	6.87
712	0	5.43
825	0	3.68
955	0	1.99
1110	0	0.705
1280	0	0
1480	0	0
1720	0	0
1990	0	0
2300	0	0
2670	0	0
3090	0	0
3580	0	0
4150	0	0
4800	0	0
5560	0	0
6440	0	0
7460	0	0
8630	0	0
