# Supplementary material for: Dynamic assembly of DNA-ceria nanocomplex in living cells generates artificial peroxisome
Source: Nat Commun. 2022 Dec 14;13:7739. doi: 10.1038/s41467-022-35472-2 (PMC9751304; doi:10.1038/s41467-022-35472-2)
Supplement: Supplementary file 3 — Source data [file 41467_2022_35472_MOESM3_ESM.zip › Fig 3b&S2/Avantage_Excel_Report1.xls]

## Sheet: XPS Survey
							Acquisition Parameters :
							聀
							Total acquisition time	13.6 secs
							k?p	1
﻿							Source Gun Type	Al K Alpha
轴	Energy	Elements=	1361				I?	400 祄
							\!	Standard
C:\Data Folder\20211027\20211027\XYW-1.DATA\XPS Survey.VGD							愱!	CAE : Pass Energy 200.0 eV
							e	1.000 eV
							Number of Energy Steps	1361
Binding Energy (E)
eV		Counts / s
1350.08		265722
1349.08		273565
1348.08		267794
1347.08		265979
1346.08		276826
1345.08		278457
1344.08		276179
1343.08		271444
1342.08		268737
1341.08		275906
1340.08		271360
1339.08		254939
1338.08		257636
1337.08		255562
1336.08		263852
1335.08		266714
1334.08		273120
1333.08		265886
1332.08		261011
1331.08		263490
1330.08		268659
1329.08		266844
1328.08		254265
1327.08		260896
1326.08		265250
1325.08		258050
1324.08		268607
1323.08		257362
1322.08		253145
1321.08		266789
1320.08		266806
1319.08		264708
1318.08		268334
1317.08		257852
1316.08		257482
1315.08		261749
1314.08		265913
1313.08		254066
1312.08		258444
1311.08		257191
1310.08		253527
1309.08		262312
1308.08		262750
1307.08		265096
1306.08		253314
1305.08		260846
1304.08		263116
1303.08		256666
1302.08		260569
1301.08		253286
1300.08		260258
1299.08		262843
1298.08		263713
1297.08		264235
1296.08		262225
1295.08		263194
1294.08		255186
1293.08		260026
1292.08		260114
1291.08		264191
1290.08		256593
1289.08		260869
1288.08		255971
1287.08		266707
1286.08		269117
1285.08		261558
1284.08		263068
1283.08		259432
1282.08		266659
1281.08		249420
1280.08		262193
1279.08		266322
1278.08		261808
1277.08		273854
1276.08		259248
1275.08		267028
1274.08		264981
1273.08		267293
1272.08		276055
1271.08		267875
1270.08		271351
1269.08		268477
1268.08		266072
1267.08		268549
1266.08		270836
1265.08		261546
1264.08		257410
1263.08		261485
1262.08		274476
1261.08		271155
1260.08		268863
1259.08		260220
1258.08		283077
1257.08		272332
1256.08		264600
1255.08		266997
1254.08		264238
1253.08		274030
1252.08		274481
1251.08		283170
1250.08		278617
1249.08		274033
1248.08		267732
1247.08		267667
1246.08		271625
1245.08		281281
1244.08		276456
1243.08		275443
1242.08		281001
1241.08		273237
1240.08		274092
1239.08		272318
1238.08		283675
1237.08		286591
1236.08		282318
1235.08		280629
1234.08		289165
1233.08		283452
1232.08		283527
1231.08		293534
1230.08		289066
1229.08		302349
1228.08		293016
1227.08		290973
1226.08		297898
1225.08		291686
1224.08		299258
1223.08		303890
1222.08		288527
1221.08		299431
1220.08		276662
1219.08		275003
1218.08		277614
1217.08		268869
1216.08		264499
1215.08		265054
1214.08		266933
1213.08		252330
1212.08		249603
1211.08		254831
1210.08		255972
1209.08		252886
1208.08		245618
1207.08		245662
1206.08		252375
1205.08		252385
1204.08		248709
1203.08		248789
1202.08		258031
1201.08		246549
1200.08		252553
1199.08		267626
1198.08		253276
1197.08		257184
1196.08		251912
1195.08		236257
1194.08		256824
1193.08		244276
1192.08		259114
1191.08		261957
1190.08		256107
1189.08		257276
1188.08		256680
1187.08		259103
1186.08		263476
1185.08		265836
1184.08		256504
1183.08		260653
1182.08		264976
1181.08		262596
1180.08		257269
1179.08		256828
1178.08		243105
1177.08		243610
1176.08		256709
1175.08		251979
1174.08		255083
1173.08		258675
1172.08		256850
1171.08		251341
1170.08		261430
1169.08		258075
1168.08		239340
1167.08		258216
1166.08		255050
1165.08		258345
1164.08		251808
1163.08		255518
1162.08		255038
1161.08		263583
1160.08		258872
1159.08		271555
1158.08		260146
1157.08		262690
1156.08		256087
1155.08		259445
1154.08		264242
1153.08		249871
1152.08		262785
1151.08		263499
1150.08		259381
1149.08		271482
1148.08		255310
1147.08		264031
1146.08		262855
1145.08		265628
1144.08		270589
1143.08		266266
1142.08		271355
1141.08		262318
1140.08		266445
1139.08		269517
1138.08		269258
1137.08		266390
1136.08		271902
1135.08		276562
1134.08		272041
1133.08		276363
1132.08		266137
1131.08		274382
1130.08		273507
1129.08		279666
1128.08		273455
1127.08		270062
1126.08		272268
1125.08		265475
1124.08		270480
1123.08		283413
1122.08		280497
1121.08		269597
1120.08		274605
1119.08		282278
1118.08		276432
1117.08		276166
1116.08		279859
1115.08		266330
1114.08		275466
1113.08		274889
1112.08		276253
1111.08		273770
1110.08		273835
1109.08		281981
1108.08		283767
1107.08		291201
1106.08		294363
1105.08		277335
1104.08		273041
1103.08		276705
1102.08		273325
1101.08		279713
1100.08		279780
1099.08		280682
1098.08		264385
1097.08		265892
1096.08		284079
1095.08		266829
1094.08		272837
1093.08		267098
1092.08		269745
1091.08		278586
1090.08		276590
1089.08		272015
1088.08		270100
1087.08		277369
1086.08		276671
1085.08		265261
1084.08		273682
1083.08		271492
1082.08		273558
1081.08		271429
1080.08		264962
1079.08		279297
1078.08		273207
1077.08		279828
1076.08		275786
1075.08		281283
1074.08		281624
1073.08		275904
1072.08		282626
1071.08		286523
1070.08		279428
1069.08		281300
1068.08		282130
1067.08		284304
1066.08		276440
1065.08		282959
1064.08		275732
1063.08		279898
1062.08		291142
1061.08		288516
1060.08		285312
1059.08		279557
1058.08		290167
1057.08		285216
1056.08		287001
1055.08		283885
1054.08		285354
1053.08		291313
1052.08		285037
1051.08		289889
1050.08		288122
1049.08		288363
1048.08		287330
1047.08		299116
1046.08		293572
1045.08		290530
1044.08		296905
1043.08		291239
1042.08		291842
1041.08		293009
1040.08		289482
1039.08		302780
1038.08		295678
1037.08		296215
1036.08		297549
1035.08		299516
1034.08		295944
1033.08		292633
1032.08		295229
1031.08		306648
1030.08		306581
1029.08		313258
1028.08		306407
1027.08		308330
1026.08		300458
1025.08		310216
1024.08		306277
1023.08		305129
1022.08		307565
1021.08		301991
1020.08		312541
1019.08		312067
1018.08		316831
1017.08		310839
1016.08		313880
1015.08		306326
1014.08		314370
1013.08		304951
1012.08		312577
1011.08		309258
1010.08		315324
1009.08		309887
1008.08		308568
1007.08		318137
1006.08		308292
1005.08		311572
1004.08		325823
1003.08		314994
1002.08		322286
1001.08		325484
1000.08		329590
999.08		330938
998.08		329340
997.08		341176
996.08		318188
995.08		316828
994.08		312519
993.08		323119
992.08		313511
991.08		302462
990.08		314004
989.08		304220
988.08		297635
987.08		309208
986.08		312121
985.08		299822
984.08		308829
983.08		308389
982.08		321563
981.08		316650
980.08		333226
979.08		338217
978.08		352148
977.08		357938
976.08		347706
975.08		335644
974.08		328789
973.08		322146
972.08		315235
971.08		314248
970.08		310602
969.08		301112
968.08		297346
967.08		282991
966.08		276898
965.08		270584
964.08		267509
963.08		269650
962.08		277548
961.08		276575
960.08		279168
959.08		276741
958.08		273644
957.08		274328
956.08		266896
955.08		283571
954.08		266705
953.08		264442
952.08		264664
951.08		269355
950.08		262131
949.08		262601
948.08		275868
947.08		283943
946.08		270032
945.08		277454
944.08		274101
943.08		268694
942.08		279410
941.08		279272
940.08		290287
939.08		277824
938.08		271798
937.08		280252
936.08		276160
935.08		275900
934.08		287594
933.08		278322
932.08		281756
931.08		278924
930.08		274451
929.08		284676
928.08		278459
927.08		282587
926.08		288704
925.08		286206
924.08		277508
923.08		281184
922.08		273106
921.08		274886
920.08		278520
919.08		278023
918.08		277419
917.08		276323
916.08		271613
915.08		271360
914.08		262332
913.08		263363
912.08		260087
911.08		271457
910.08		269128
909.08		273316
908.08		273231
907.08		286924
906.08		296204
905.08		325111
904.08		335311
903.08		327556
902.08		316369
901.08		304651
900.08		288037
899.08		263458
898.08		251697
897.08		244494
896.08		234455
895.08		234154
894.08		236235
893.08		230722
892.08		226159
891.08		225571
890.08		238334
889.08		245655
888.08		272109
887.08		306167
886.08		331342
885.08		336251
884.08		331618
883.08		315502
882.08		299711
881.08		282012
880.08		239543
879.08		226085
878.08		219434
877.08		211687
876.08		214139
875.08		212798
874.08		220236
873.08		209439
872.08		208816
871.08		224358
870.08		209838
869.08		212704
868.08		212275
867.08		210911
866.08		215550
865.08		206752
864.08		211308
863.08		217643
862.08		218647
861.08		222782
860.08		213970
859.08		218356
858.08		218715
857.08		215755
856.08		216440
855.08		218659
854.08		219080
853.08		219925
852.08		214357
851.08		218159
850.08		215561
849.08		224799
848.08		219577
847.08		220655
846.08		218664
845.08		216491
844.08		224434
843.08		223076
842.08		218192
841.08		226387
840.08		215880
839.08		225985
838.08		226325
837.08		227854
836.08		230593
835.08		236409
834.08		228525
833.08		241542
832.08		230994
831.08		232286
830.08		227555
829.08		227701
828.08		231588
827.08		225817
826.08		225800
825.08		227578
824.08		220737
823.08		214562
822.08		211816
821.08		209335
820.08		204440
819.08		200693
818.08		199107
817.08		203393
816.08		196918
815.08		196848
814.08		198651
813.08		201155
812.08		197914
811.08		197686
810.08		196394
809.08		194137
808.08		196053
807.08		189079
806.08		188156
805.08		185296
804.08		180838
803.08		179964
802.08		182491
801.08		189405
800.08		186181
799.08		181744
798.08		186811
797.08		185217
796.08		179363
795.08		185058
794.08		179085
793.08		188149
792.08		184403
791.08		181531
790.08		187348
789.08		183082
788.08		183439
787.08		183425
786.08		177020
785.08		181160
784.08		188699
783.08		184927
782.08		179164
781.08		179445
780.08		183110
779.08		183985
778.08		185319
777.08		185078
776.08		185419
775.08		185439
774.08		184754
773.08		190985
772.08		194056
771.08		193951
770.08		185122
769.08		185369
768.08		184223
767.08		183583
766.08		193006
765.08		179811
764.08		186872
763.08		189164
762.08		189273
761.08		195846
760.08		190929
759.08		186250
758.08		191981
757.08		192127
756.08		194878
755.08		188636
754.08		194876
753.08		198616
752.08		189125
751.08		198254
750.08		187987
749.08		190293
748.08		191313
747.08		193953
746.08		192556
745.08		199807
744.08		202446
743.08		189265
742.08		193015
741.08		196094
740.08		194581
739.08		204319
738.08		189059
737.08		203047
736.08		203440
735.08		194956
734.08		196585
733.08		195257
732.08		199728
731.08		200762
730.08		205318
729.08		196098
728.08		191349
727.08		189300
726.08		197367
725.08		195659
724.08		198995
723.08		196172
722.08		203359
721.08		197947
720.08		205347
719.08		199509
718.08		200041
717.08		199341
716.08		196970
715.08		199821
714.08		192335
713.08		191767
712.08		204628
711.08		196543
710.08		198301
709.08		200427
708.08		197431
707.08		197187
706.08		201987
705.08		194923
704.08		200605
703.08		201437
702.08		192077
701.08		202778
700.08		191464
699.08		195234
698.08		193763
697.08		200101
696.08		201960
695.08		201492
694.08		202672
693.08		192722
692.08		189379
691.08		197953
690.08		209302
689.08		228612
688.08		214048
687.08		209797
686.08		194060
685.08		204897
684.08		191738
683.08		200388
682.08		203557
681.08		208361
680.08		206517
679.08		201001
678.08		199480
677.08		204712
676.08		204430
675.08		202332
674.08		200044
673.08		203027
672.08		204290
671.08		201516
670.08		200032
669.08		203175
668.08		205779
667.08		207448
666.08		211724
665.08		206606
664.08		213761
663.08		212291
662.08		216341
661.08		194845
660.08		210532
659.08		211261
658.08		199354
657.08		212905
656.08		204367
655.08		207554
654.08		198561
653.08		213733
652.08		214878
651.08		208577
650.08		210992
649.08		205662
648.08		209453
647.08		215170
646.08		217964
645.08		214035
644.08		210350
643.08		210642
642.08		213670
641.08		214713
640.08		213131
639.08		216776
638.08		221750
637.08		208378
636.08		217374
635.08		216743
634.08		211701
633.08		218542
632.08		217684
631.08		216117
630.08		221400
629.08		212469
628.08		218554
627.08		217187
626.08		217474
625.08		218886
624.08		208427
623.08		212466
622.08		228992
621.08		223858
620.08		215848
619.08		222864
618.08		223804
617.08		227401
616.08		227002
615.08		220846
614.08		215582
613.08		226866
612.08		224675
611.08		229734
610.08		226859
609.08		223319
608.08		228521
607.08		218738
606.08		226413
605.08		222410
604.08		222349
603.08		228901
602.08		234098
601.08		224068
600.08		221650
599.08		228324
598.08		226309
597.08		220077
596.08		234066
595.08		231388
594.08		224496
593.08		236934
592.08		223518
591.08		225964
590.08		234039
589.08		236523
588.08		236631
587.08		241387
586.08		232352
585.08		241766
584.08		230000
583.08		228149
582.08		239749
581.08		231288
580.08		236331
579.08		233915
578.08		232260
577.08		228368
576.08		234604
575.08		239798
574.08		239425
573.08		228105
572.08		227899
571.08		231271
570.08		241345
569.08		232641
568.08		230089
567.08		228894
566.08		227169
565.08		239323
564.08		232849
563.08		230457
562.08		232884
561.08		240328
560.08		248399
559.08		248553
558.08		252445
557.08		254447
556.08		256341
555.08		257122
554.08		258788
553.08		247168
552.08		253027
551.08		244197
550.08		240792
549.08		232837
548.08		224864
547.08		225211
546.08		211990
545.08		209537
544.08		197872
543.08		202858
542.08		190555
541.08		186769
540.08		177346
539.08		183449
538.08		172091
537.08		175805
536.08		183105
535.08		197517
534.08		290798
533.08		518996
532.08		701675
531.08		623818
530.08		402944
529.08		240682
528.08		178922
527.08		173327
526.08		160443
525.08		156739
524.08		159667
523.08		159848
522.08		163639
521.08		155103
520.08		162843
519.08		159805
518.08		152026
517.08		161079
516.08		156887
515.08		160378
514.08		155437
513.08		153978
512.08		152417
511.08		153349
510.08		159095
509.08		162643
508.08		154650
507.08		160203
506.08		159841
505.08		162304
504.08		160503
503.08		169383
502.08		161393
501.08		162440
500.08		164696
499.08		157666
498.08		159798
497.08		167544
496.08		163319
495.08		162459
494.08		165499
493.08		159251
492.08		162517
491.08		168806
490.08		160987
489.08		163936
488.08		166807
487.08		157621
486.08		168968
485.08		161620
484.08		164117
483.08		167161
482.08		161973
481.08		171140
480.08		161061
479.08		158826
478.08		170604
477.08		162727
476.08		161835
475.08		173480
474.08		166847
473.08		167308
472.08		166986
471.08		167203
470.08		167423
469.08		166687
468.08		167602
467.08		162812
466.08		173296
465.08		169152
464.08		170221
463.08		169253
462.08		165877
461.08		168541
460.08		168984
459.08		170068
458.08		168828
457.08		166325
456.08		170838
455.08		162395
454.08		178037
453.08		170067
452.08		173284
451.08		165654
450.08		169957
449.08		171381
448.08		169198
447.08		174574
446.08		176622
445.08		166732
444.08		176721
443.08		172407
442.08		182703
441.08		172864
440.08		166581
439.08		176171
438.08		174519
437.08		168633
436.08		176956
435.08		177306
434.08		173252
433.08		180204
432.08		180930
431.08		177728
430.08		172988
429.08		176596
428.08		173902
427.08		177057
426.08		177697
425.08		173639
424.08		178320
423.08		179467
422.08		175952
421.08		165410
420.08		180836
419.08		172243
418.08		172170
417.08		172710
416.08		175572
415.08		166088
414.08		168117
413.08		164926
412.08		163455
411.08		154967
410.08		157211
409.08		156606
408.08		156532
407.08		148915
406.08		150760
405.08		155201
404.08		161032
403.08		149985
402.08		160274
401.08		205403
400.08		296739
399.08		377916
398.08		360175
397.08		222548
396.08		155622
395.08		140665
394.08		134911
393.08		136078
392.08		136986
391.08		130882
390.08		132864
389.08		125767
388.08		134123
387.08		129412
386.08		130781
385.08		129131
384.08		136979
383.08		130731
382.08		131603
381.08		135976
380.08		136164
379.08		134202
378.08		137489
377.08		133700
376.08		139021
375.08		139551
374.08		139409
373.08		138594
372.08		138196
371.08		137757
370.08		134266
369.08		136479
368.08		139038
367.08		142521
366.08		141200
365.08		145300
364.08		139855
363.08		137794
362.08		137189
361.08		137725
360.08		142436
359.08		137124
358.08		136531
357.08		138232
356.08		142691
355.08		138961
354.08		146951
353.08		142338
352.08		153769
351.08		146903
350.08		146235
349.08		140717
348.08		147603
347.08		148449
346.08		142336
345.08		147869
344.08		152639
343.08		150559
342.08		143678
341.08		144979
340.08		144936
339.08		143763
338.08		143158
337.08		142322
336.08		147146
335.08		145771
334.08		156273
333.08		153736
332.08		150846
331.08		152407
330.08		157502
329.08		153733
328.08		150133
327.08		149401
326.08		157894
325.08		154392
324.08		153755
323.08		151645
322.08		152548
321.08		152132
320.08		153118
319.08		153229
318.08		155746
317.08		150033
316.08		155605
315.08		161453
314.08		167550
313.08		165322
312.08		167292
311.08		167081
310.08		168277
309.08		166434
308.08		163483
307.08		162842
306.08		159577
305.08		161055
304.08		153228
303.08		149681
302.08		144857
301.08		141670
300.08		133169
299.08		132929
298.08		127434
297.08		124854
296.08		119835
295.08		116171
294.08		115471
293.08		113020
292.08		119693
291.08		126733
290.08		122142
289.08		144282
288.08		206744
287.08		349780
286.08		507621
285.08		503587
284.08		420045
283.08		229985
282.08		120863
281.08		88915.2
280.08		86793.1
279.08		81945.9
278.08		77479.2
277.08		77453
276.08		75891.9
275.08		77329.8
274.08		77269.3
273.08		72182.7
272.08		72744.8
271.08		83630.5
270.08		76584.2
269.08		77681.2
268.08		79668.8
267.08		80418.3
266.08		76210.4
265.08		76119.5
264.08		80564.2
263.08		80519.2
262.08		79142.5
261.08		78532.1
260.08		80831.2
259.08		75124.6
258.08		67776.8
257.08		77878.7
256.08		74893.6
255.08		76198.5
254.08		81223.6
253.08		79489.7
252.08		81520
251.08		83300.8
250.08		81126.2
249.08		82194.5
248.08		85550.1
247.08		82953.5
246.08		80691.8
245.08		85036.1
244.08		85323
243.08		78306.2
242.08		80752.8
241.08		85381.7
240.08		78210.9
239.08		79132.7
238.08		81399.6
237.08		75478.2
236.08		83759
235.08		83760.9
234.08		80221.1
233.08		77899.7
232.08		77137.6
231.08		75702
230.08		83581.8
229.08		80587.6
228.08		82179.5
227.08		82781.9
226.08		83863.2
225.08		78082
224.08		79098.2
223.08		76008.1
222.08		78602.3
221.08		79334.9
220.08		80927.3
219.08		85820.8
218.08		85166.8
217.08		81835.6
216.08		78547.7
215.08		77727.7
214.08		80929.2
213.08		78477.3
212.08		84031.1
211.08		85292.1
210.08		84861.3
209.08		91548.6
208.08		92302.3
207.08		91043.8
206.08		98696.5
205.08		84270.4
204.08		83629.5
203.08		74788.9
202.08		71038.6
201.08		67962.5
200.08		71066.9
199.08		72211.6
198.08		71093.9
197.08		67267.6
196.08		69120.6
195.08		68942.7
194.08		69493
193.08		79650.1
192.08		90102.3
191.08		105177
190.08		100864
189.08		91448.7
188.08		81195.9
187.08		74240.2
186.08		72571.2
185.08		71811.2
184.08		67172.4
183.08		67337.5
182.08		69489
181.08		69470.4
180.08		74583
179.08		63550.3
178.08		67170.2
177.08		64609
176.08		68104
175.08		65965.6
174.08		67793.3
173.08		68100.6
172.08		65940.6
171.08		69345.1
170.08		69141.2
169.08		69511.9
168.08		75234.4
167.08		73236.2
166.08		73769.5
165.08		69527.1
164.08		71073.9
163.08		67289
162.08		63948.1
161.08		65595
160.08		62964.9
159.08		66480.3
158.08		69517.2
157.08		63790.8
156.08		65518.8
155.08		70297.2
154.08		73015.9
153.08		77904.9
152.08		75671.5
151.08		79972.5
150.08		102310
149.08		90364.9
148.08		66945.9
147.08		59124.8
146.08		58366.1
145.08		54823.5
144.08		54470.9
143.08		53633.5
142.08		55064.6
141.08		52219.8
140.08		61014.2
139.08		52632.8
138.08		54246.3
137.08		62223.5
136.08		58869.9
135.08		76827.5
134.08		103603
133.08		122247
132.08		87578.4
131.08		60837.2
130.08		53611.8
129.08		50291
128.08		48785.6
127.08		46470.9
126.08		49235.8
125.08		45483.6
124.08		43410.3
123.08		46010.2
122.08		44932.1
121.08		44326.8
120.08		44165.4
119.08		44813.3
118.08		47598.9
117.08		53942.2
116.08		61465.6
115.08		71051.9
114.08		72167.1
113.08		78375.8
112.08		89224.9
111.08		89114.2
110.08		90820.6
109.08		75359.8
108.08		70584.4
107.08		53445.3
106.08		43826.6
105.08		34336.3
104.08		27583.8
103.08		32195.9
102.08		37178.8
101.08		30028.8
100.08		31662.5
99.08		51292.5
98.08		57781.2
97.08		31474.2
96.08		18703.9
95.08		19901.5
94.08		17198.5
93.08		15886.7
92.08		17966.5
91.08		16194.1
90.08		15869.8
89.08		20321.3
88.08		18297.6
87.08		15430.6
86.08		16382.4
85.08		17346.7
84.08		18917.1
83.08		18487.4
82.08		18371.5
81.08		20602.1
80.08		18062.2
79.08		19462.8
78.08		19323.3
77.08		18904.3
76.08		20346.7
75.08		20428.1
74.08		18928.2
73.08		18654.7
72.08		16942.6
71.08		18344.1
70.08		20688.1
69.08		18233.5
68.08		19452.8
67.08		21346.8
66.08		19909.6
65.08		20826.1
64.08		16147.9
63.08		20543.5
62.08		18920.6
61.08		21119.1
60.08		19285.7
59.08		18148.6
58.08		17465.9
57.08		17483.2
56.08		20185.4
55.08		19224.1
54.08		18566.2
53.08		19668.9
52.08		20203
51.08		21228.4
50.08		22026.7
49.08		22366.1
48.08		23998.5
47.08		21060.4
46.08		18502
45.08		20893.9
44.08		20633.8
43.08		18367.4
42.08		19139.6
41.08		19822.2
40.08		18577.6
39.08		17357
38.08		19965.9
37.08		21327.9
36.08		18764.1
35.08		16586.7
34.08		18797.5
33.08		17352
32.08		16090.8
31.08		18556.6
30.08		18586
29.08		18445.1
28.08		21882.6
27.08		25059.7
26.08		26249.3
25.08		30173.4
24.08		29112.3
23.08		27665.5
22.08		24911.3
21.08		26034.3
20.08		25748.2
19.08		26233.7
18.08		25170.1
17.08		18809.1
16.08		14899.5
15.08		16132
14.08		15746.9
13.08		14588.3
12.08		13041.3
11.08		10945.7
10.08		14315.4
9.08		14666.9
8.08		13385.1
7.08		12158.4
6.08		11732.2
5.08		11439.4
4.08		11322.7
3.08		7321.18
2.08		5516.86
1.08		3549.09
0.08		803.494
-0.92		629.702
-1.92		107.195
-2.92		107.206
-3.92		361.701
-4.92		389.001
-5.92		201.094
-6.92		335.368
-7.92		107.317
-8.92		107.346
-9.92		201.255

## Sheet: Titles
21:49:54 Saturday, December 11, 2021
C:\Users\仝兆斌\Documents\Avantage\Avantage_Excel_Report.xls
XYW-1
数据文件 :	标题	文件名	评论
	Ce3d Scan	C:\...\Ce3d Scan_0.VGD
	O1s Scan	C:\...\O1s Scan_0.VGD
	N1s Scan	C:\...\N1s Scan_0.VGD
	C1s Scan	C:\...\C1s Scan_0.VGD
	P2p Scan	C:\...\P2p Scan_0.VGD
	Ce3d Scan	C:\...\Ce3d Scan.VGD
	O1s Scan	C:\...\O1s Scan.VGD
	N1s Scan	C:\...\N1s Scan.VGD
	C1s Scan	C:\...\C1s Scan.VGD
	P2p Scan	C:\...\P2p Scan.VGD
	XPS Survey	C:\...\XPS Surv
