# Supplementary material for: Dynamic assembly of DNA-ceria nanocomplex in living cells generates artificial peroxisome
Source: Nat Commun. 2022 Dec 14;13:7739. doi: 10.1038/s41467-022-35472-2 (PMC9751304; doi:10.1038/s41467-022-35472-2)
Supplement: Supplementary file 3 — Source data [file 41467_2022_35472_MOESM3_ESM.zip › Fig 3b&S2/Avantage_Excel_Report2.xls]

## Sheet: XPS Survey A
							Acquisition Parameters :
							聀
							Total acquisition time	13.6 secs
							k?p	1
﻿							Source Gun Type	Al K Alpha
轴	Energy	Elements=	1361				I?	400 祄
							\!	Standard
C:\Data Folder\20211110\20211110\XYW-1.DATA\XPS Survey.VGD							愱!	CAE : Pass Energy 200.0 eV
							e	1.000 eV
							Number of Energy Steps	1361
Binding Energy (E)
eV		Counts / s
1350.08		312848
1349.08		304939
1348.08		313972
1347.08		306574
1346.08		310382
1345.08		311331
1344.08		313918
1343.08		319815
1342.08		301222
1341.08		313147
1340.08		311179
1339.08		307742
1338.08		292009
1337.08		315632
1336.08		300961
1335.08		295098
1334.08		307417
1333.08		310120
1332.08		303792
1331.08		320641
1330.08		313660
1329.08		313725
1328.08		306716
1327.08		306479
1326.08		300259
1325.08		320312
1324.08		302182
1323.08		296399
1322.08		298631
1321.08		312916
1320.08		315138
1319.08		300985
1318.08		300104
1317.08		297477
1316.08		298773
1315.08		297246
1314.08		295897
1313.08		309264
1312.08		299138
1311.08		278169
1310.08		299058
1309.08		297019
1308.08		315229
1307.08		312036
1306.08		311193
1305.08		314786
1304.08		315473
1303.08		304276
1302.08		299190
1301.08		302183
1300.08		300987
1299.08		311160
1298.08		292716
1297.08		304810
1296.08		295594
1295.08		300556
1294.08		291164
1293.08		295628
1292.08		301014
1291.08		297593
1290.08		299266
1289.08		297888
1288.08		295337
1287.08		313841
1286.08		296234
1285.08		302882
1284.08		315229
1283.08		304916
1282.08		309857
1281.08		299187
1280.08		302064
1279.08		304963
1278.08		317340
1277.08		309569
1276.08		310719
1275.08		299187
1274.08		310971
1273.08		316619
1272.08		306226
1271.08		315415
1270.08		309187
1269.08		302277
1268.08		314263
1267.08		305356
1266.08		301816
1265.08		313702
1264.08		317413
1263.08		306941
1262.08		318035
1261.08		311767
1260.08		313895
1259.08		326424
1258.08		310184
1257.08		318962
1256.08		302208
1255.08		310894
1254.08		329226
1253.08		312309
1252.08		319178
1251.08		323797
1250.08		309296
1249.08		324584
1248.08		326224
1247.08		322966
1246.08		340106
1245.08		334702
1244.08		326901
1243.08		334016
1242.08		318993
1241.08		331330
1240.08		321238
1239.08		334422
1238.08		332821
1237.08		337270
1236.08		333468
1235.08		344418
1234.08		339711
1233.08		346026
1232.08		336148
1231.08		347161
1230.08		354613
1229.08		337110
1228.08		341724
1227.08		359148
1226.08		353040
1225.08		350263
1224.08		359382
1223.08		358339
1222.08		352878
1221.08		358477
1220.08		350280
1219.08		338948
1218.08		325590
1217.08		322061
1216.08		321968
1215.08		324081
1214.08		321015
1213.08		317508
1212.08		315261
1211.08		313303
1210.08		310867
1209.08		310663
1208.08		322242
1207.08		304380
1206.08		307231
1205.08		307538
1204.08		307923
1203.08		314590
1202.08		306314
1201.08		312690
1200.08		310508
1199.08		314418
1198.08		321565
1197.08		312775
1196.08		315054
1195.08		311175
1194.08		300775
1193.08		315570
1192.08		320186
1191.08		315885
1190.08		310396
1189.08		314060
1188.08		315505
1187.08		314866
1186.08		314361
1185.08		326010
1184.08		314981
1183.08		313133
1182.08		320521
1181.08		318662
1180.08		308415
1179.08		315678
1178.08		312584
1177.08		308581
1176.08		316776
1175.08		311164
1174.08		320513
1173.08		319329
1172.08		317592
1171.08		317006
1170.08		314455
1169.08		324274
1168.08		333465
1167.08		328104
1166.08		324636
1165.08		323873
1164.08		323559
1163.08		332773
1162.08		320636
1161.08		319527
1160.08		323016
1159.08		329631
1158.08		324382
1157.08		326411
1156.08		330581
1155.08		331094
1154.08		335427
1153.08		344126
1152.08		320827
1151.08		336603
1150.08		338563
1149.08		337738
1148.08		336573
1147.08		328457
1146.08		340258
1145.08		345158
1144.08		331243
1143.08		329011
1142.08		323266
1141.08		334913
1140.08		345808
1139.08		344584
1138.08		344712
1137.08		341089
1136.08		352051
1135.08		342109
1134.08		342488
1133.08		348849
1132.08		342311
1131.08		352649
1130.08		349827
1129.08		350429
1128.08		355202
1127.08		348865
1126.08		352109
1125.08		344063
1124.08		340166
1123.08		347268
1122.08		351894
1121.08		345366
1120.08		350841
1119.08		347368
1118.08		349617
1117.08		359246
1116.08		347990
1115.08		362672
1114.08		356273
1113.08		348110
1112.08		346886
1111.08		349998
1110.08		361647
1109.08		359776
1108.08		355587
1107.08		356806
1106.08		358723
1105.08		357861
1104.08		360534
1103.08		356362
1102.08		362638
1101.08		361424
1100.08		364820
1099.08		363297
1098.08		363417
1097.08		367432
1096.08		365342
1095.08		363286
1094.08		366885
1093.08		372656
1092.08		356428
1091.08		372121
1090.08		363394
1089.08		377431
1088.08		371407
1087.08		367211
1086.08		374239
1085.08		370428
1084.08		365564
1083.08		352846
1082.08		346722
1081.08		341530
1080.08		329939
1079.08		319554
1078.08		336163
1077.08		334634
1076.08		329409
1075.08		332118
1074.08		367368
1073.08		459235
1072.08		581759
1071.08		558341
1070.08		443175
1069.08		352401
1068.08		332687
1067.08		336403
1066.08		328728
1065.08		330902
1064.08		338870
1063.08		327237
1062.08		325227
1061.08		329605
1060.08		331556
1059.08		324548
1058.08		335885
1057.08		332200
1056.08		331163
1055.08		336303
1054.08		326430
1053.08		332981
1052.08		339190
1051.08		329941
1050.08		352703
1049.08		337109
1048.08		344739
1047.08		357459
1046.08		343276
1045.08		349187
1044.08		341495
1043.08		349515
1042.08		343566
1041.08		346173
1040.08		342252
1039.08		338321
1038.08		345562
1037.08		345988
1036.08		338661
1035.08		352177
1034.08		351710
1033.08		345856
1032.08		339394
1031.08		350218
1030.08		352368
1029.08		356110
1028.08		350673
1027.08		369847
1026.08		359204
1025.08		352312
1024.08		355183
1023.08		354344
1022.08		358016
1021.08		364925
1020.08		353985
1019.08		362278
1018.08		368964
1017.08		368179
1016.08		365688
1015.08		370706
1014.08		365588
1013.08		356908
1012.08		369859
1011.08		353149
1010.08		361069
1009.08		355706
1008.08		362045
1007.08		365120
1006.08		370129
1005.08		367397
1004.08		371394
1003.08		371072
1002.08		378994
1001.08		370677
1000.08		385566
999.08		385975
998.08		379547
997.08		374321
996.08		377317
995.08		380327
994.08		368146
993.08		373200
992.08		368893
991.08		361126
990.08		350317
989.08		365827
988.08		351978
987.08		357978
986.08		363398
985.08		358690
984.08		367756
983.08		365187
982.08		366542
981.08		372149
980.08		371324
979.08		382750
978.08		389527
977.08		392089
976.08		394333
975.08		389436
974.08		379791
973.08		371874
972.08		375555
971.08		363876
970.08		365374
969.08		349452
968.08		348255
967.08		331844
966.08		324381
965.08		321868
964.08		326694
963.08		313417
962.08		323076
961.08		325868
960.08		326570
959.08		321904
958.08		318661
957.08		325584
956.08		319915
955.08		326924
954.08		331452
953.08		317810
952.08		320766
951.08		325359
950.08		325714
949.08		325153
948.08		327101
947.08		330060
946.08		318188
945.08		321991
944.08		325194
943.08		323600
942.08		329129
941.08		327351
940.08		332982
939.08		333482
938.08		326280
937.08		332134
936.08		332747
935.08		331374
934.08		335522
933.08		334061
932.08		330612
931.08		328100
930.08		332834
929.08		325918
928.08		332437
927.08		322444
926.08		331790
925.08		330424
924.08		325634
923.08		342211
922.08		333302
921.08		334082
920.08		325306
919.08		329230
918.08		338862
917.08		349181
916.08		355053
915.08		331589
914.08		331823
913.08		320926
912.08		329268
911.08		316044
910.08		325887
909.08		312388
908.08		326294
907.08		320996
906.08		332514
905.08		321450
904.08		333123
903.08		331974
902.08		336787
901.08		332749
900.08		328812
899.08		333150
898.08		352078
897.08		320857
896.08		308843
895.08		298386
894.08		290883
893.08		283855
892.08		293288
891.08		297399
890.08		303861
889.08		302485
888.08		317229
887.08		310582
886.08		314565
885.08		325719
884.08		327670
883.08		342606
882.08		323641
881.08		302332
880.08		290814
879.08		277908
878.08		274598
877.08		266146
876.08		277894
875.08		265137
874.08		261834
873.08		272007
872.08		272256
871.08		268107
870.08		273899
869.08		286444
868.08		268045
867.08		270973
866.08		282154
865.08		273302
864.08		271783
863.08		273529
862.08		268917
861.08		286312
860.08		275853
859.08		282064
858.08		266665
857.08		286818
856.08		281698
855.08		283478
854.08		287129
853.08		281557
852.08		290657
851.08		287404
850.08		284670
849.08		278253
848.08		282859
847.08		284795
846.08		288613
845.08		277850
844.08		280099
843.08		292782
842.08		286495
841.08		279454
840.08		297259
839.08		281756
838.08		287758
837.08		282432
836.08		289802
835.08		281427
834.08		285142
833.08		293249
832.08		280654
831.08		291867
830.08		292794
829.08		292799
828.08		295014
827.08		298974
826.08		295067
825.08		289040
824.08		285681
823.08		283882
822.08		283305
821.08		281050
820.08		277969
819.08		277222
818.08		270082
817.08		274565
816.08		264565
815.08		271642
814.08		272716
813.08		269315
812.08		263953
811.08		270163
810.08		264657
809.08		272110
808.08		269193
807.08		260163
806.08		263838
805.08		268730
804.08		259266
803.08		263172
802.08		262265
801.08		260676
800.08		254066
799.08		260345
798.08		254816
797.08		256975
796.08		254567
795.08		259728
794.08		257509
793.08		256750
792.08		258390
791.08		258176
790.08		257500
789.08		257748
788.08		254860
787.08		258967
786.08		251203
785.08		256894
784.08		249339
783.08		261536
782.08		253716
781.08		268689
780.08		256794
779.08		266614
778.08		256514
777.08		255143
776.08		259315
775.08		251616
774.08		263467
773.08		263014
772.08		268191
771.08		260396
770.08		273992
769.08		271838
768.08		266629
767.08		265464
766.08		264142
765.08		268354
764.08		272035
763.08		265736
762.08		276509
761.08		270632
760.08		266680
759.08		272987
758.08		276328
757.08		264014
756.08		262980
755.08		262437
754.08		272444
753.08		271198
752.08		278687
751.08		277190
750.08		272108
749.08		270658
748.08		272660
747.08		270770
746.08		275808
745.08		274294
744.08		274619
743.08		280322
742.08		273995
741.08		286382
740.08		277660
739.08		284417
738.08		273769
737.08		288646
736.08		285642
735.08		278831
734.08		281784
733.08		273406
732.08		282555
731.08		281737
730.08		291881
729.08		287840
728.08		281094
727.08		284191
726.08		280145
725.08		285028
724.08		289118
723.08		285640
722.08		280688
721.08		281959
720.08		279984
719.08		281390
718.08		281375
717.08		290614
716.08		282176
715.08		285276
714.08		290809
713.08		281876
712.08		287240
711.08		281597
710.08		289229
709.08		286332
708.08		281102
707.08		284019
706.08		277662
705.08		280212
704.08		294752
703.08		289714
702.08		289399
701.08		281471
700.08		284516
699.08		286791
698.08		290932
697.08		290742
696.08		291503
695.08		281142
694.08		293756
693.08		290576
692.08		298035
691.08		294363
690.08		290366
689.08		295743
688.08		288112
687.08		301591
686.08		290479
685.08		293874
684.08		294590
683.08		304171
682.08		303843
681.08		318189
680.08		296576
679.08		292104
678.08		297137
677.08		309502
676.08		287712
675.08		307553
674.08		289038
673.08		301001
672.08		302062
671.08		305006
670.08		302320
669.08		293985
668.08		303694
667.08		298814
666.08		307185
665.08		304546
664.08		305732
663.08		301725
662.08		307662
661.08		309787
660.08		314331
659.08		306330
658.08		305419
657.08		303899
656.08		308286
655.08		316065
654.08		322715
653.08		308020
652.08		314178
651.08		315874
650.08		312416
649.08		308946
648.08		312014
647.08		323666
646.08		323898
645.08		320877
644.08		320102
643.08		316096
642.08		324280
641.08		320078
640.08		322273
639.08		318558
638.08		328958
637.08		330467
636.08		321467
635.08		332331
634.08		325623
633.08		327905
632.08		323993
631.08		325055
630.08		342613
629.08		324840
628.08		330603
627.08		329657
626.08		329773
625.08		342760
624.08		327956
623.08		332224
622.08		331082
621.08		331837
620.08		331993
619.08		329028
618.08		334775
617.08		332199
616.08		343182
615.08		339530
614.08		338418
613.08		336756
612.08		340985
611.08		343756
610.08		342541
609.08		345442
608.08		342781
607.08		343849
606.08		343862
605.08		335959
604.08		334475
603.08		348188
602.08		344130
601.08		355374
600.08		354375
599.08		351293
598.08		349578
597.08		342498
596.08		349948
595.08		360507
594.08		361544
593.08		348421
592.08		342645
591.08		347254
590.08		345045
589.08		351006
588.08		359955
587.08		352824
586.08		348834
585.08		349489
584.08		366112
583.08		362533
582.08		354568
581.08		364972
580.08		358373
579.08		368129
578.08		363782
577.08		358037
576.08		374483
575.08		375386
574.08		360102
573.08		365468
572.08		359297
571.08		361372
570.08		364705
569.08		359869
568.08		362820
567.08		370676
566.08		354709
565.08		371862
564.08		379257
563.08		379873
562.08		370254
561.08		368587
560.08		365150
559.08		371093
558.08		382140
557.08		383757
556.08		385595
555.08		387141
554.08		374324
553.08		371522
552.08		383641
551.08		379504
550.08		365030
549.08		358860
548.08		347558
547.08		344000
546.08		345058
545.08		332462
544.08		322166
543.08		305552
542.08		301341
541.08		297734
540.08		305383
539.08		306577
538.08		307597
537.08		335946
536.08		367489
535.08		368748
534.08		413944
533.08		611406
532.08		754946
531.08		696868
530.08		564386
529.08		409159
528.08		306923
527.08		269703
526.08		268325
525.08		285498
524.08		279822
523.08		287947
522.08		281684
521.08		264411
520.08		263726
519.08		262123
518.08		259814
517.08		260537
516.08		251973
515.08		261722
514.08		251553
513.08		254508
512.08		256002
511.08		247636
510.08		238622
509.08		242705
508.08		239844
507.08		233464
506.08		219237
505.08		220953
504.08		217392
503.08		215054
502.08		231881
501.08		247618
500.08		241727
499.08		267268
498.08		368465
497.08		488713
496.08		448859
495.08		326504
494.08		229933
493.08		188702
492.08		179311
491.08		173267
490.08		167976
489.08		159918
488.08		167062
487.08		172843
486.08		159292
485.08		165736
484.08		164144
483.08		159567
482.08		163442
481.08		162878
480.08		160032
479.08		160248
478.08		160435
477.08		159523
476.08		158320
475.08		163610
474.08		156868
473.08		161046
472.08		156656
471.08		165994
470.08		154357
469.08		164422
468.08		161572
467.08		158482
466.08		162505
465.08		155996
464.08		163131
463.08		156342
462.08		161126
461.08		166373
460.08		161398
459.08		165926
458.08		164195
457.08		162936
456.08		167561
455.08		170086
454.08		168167
453.08		165711
452.08		174421
451.08		166625
450.08		163707
449.08		170530
448.08		171784
447.08		166857
446.08		173642
445.08		157875
444.08		157486
443.08		164142
442.08		168688
441.08		165279
440.08		177326
439.08		172550
438.08		165784
437.08		170215
436.08		167822
435.08		172657
434.08		172744
433.08		173578
432.08		168605
431.08		166743
430.08		166733
429.08		164404
428.08		168972
427.08		168804
426.08		169006
425.08		174762
424.08		171104
423.08		169787
422.08		171036
421.08		173239
420.08		171234
419.08		175378
418.08		170942
417.08		165764
416.08		172562
415.08		172999
414.08		172120
413.08		170313
412.08		172726
411.08		167684
410.08		168101
409.08		175944
408.08		172101
407.08		173997
406.08		167756
405.08		168091
404.08		173657
403.08		169771
402.08		175078
401.08		186567
400.08		211030
399.08		220532
398.08		204013
397.08		186968
396.08		168548
395.08		172704
394.08		169961
393.08		168283
392.08		169605
391.08		169595
390.08		170630
389.08		166440
388.08		165045
387.08		168475
386.08		170694
385.08		171970
384.08		171628
383.08		172501
382.08		168517
381.08		173156
380.08		177080
379.08		171659
378.08		175491
377.08		174611
376.08		175236
375.08		179826
374.08		168592
373.08		177287
372.08		182351
371.08		174086
370.08		171243
369.08		171082
368.08		182703
367.08		182807
366.08		177997
365.08		180544
364.08		179182
363.08		179480
362.08		182399
361.08		181378
360.08		182658
359.08		190397
358.08		175887
357.08		183734
356.08		175631
355.08		186288
354.08		182791
353.08		190788
352.08		189114
351.08		190362
350.08		188382
349.08		193905
348.08		190182
347.08		195591
346.08		197431
345.08		191555
344.08		186365
343.08		187780
342.08		193209
341.08		194925
340.08		192840
339.08		195331
338.08		196399
337.08		183864
336.08		195624
335.08		194990
334.08		202710
333.08		187729
332.08		202031
331.08		201459
330.08		205212
329.08		205516
328.08		199384
327.08		206568
326.08		199906
325.08		207196
324.08		202068
323.08		205380
322.08		205579
321.08		205655
320.08		208659
319.08		201629
318.08		210489
317.08		206920
316.08		202338
315.08		208524
314.08		211899
313.08		210774
312.08		219801
311.08		220083
310.08		213806
309.08		218957
308.08		218673
307.08		213864
306.08		218786
305.08		213264
304.08		216144
303.08		213427
302.08		216589
301.08		203238
300.08		196767
299.08		181829
298.08		185628
297.08		188786
296.08		180138
295.08		170840
294.08		175896
293.08		174639
292.08		174098
291.08		176776
290.08		181334
289.08		204491
288.08		246312
287.08		327122
286.08		472121
285.08		591172
284.08		552564
283.08		311713
282.08		181029
281.08		155430
280.08		143680
279.08		140201
278.08		141493
277.08		139491
276.08		142598
275.08		136286
274.08		131955
273.08		136297
272.08		153646
271.08		186623
270.08		214534
269.08		221480
268.08		196894
267.08		159773
266.08		144185
265.08		139334
264.08		132293
263.08		133186
262.08		131084
261.08		131333
260.08		129207
259.08		122211
258.08		125619
257.08		129760
256.08		129478
255.08		130281
254.08		133445
253.08		130189
252.08		131307
251.08		130684
250.08		130642
249.08		128102
248.08		130714
247.08		133002
246.08		126077
245.08		129448
244.08		134558
243.08		126185
242.08		129301
241.08		129952
240.08		132677
239.08		129128
238.08		134015
237.08		128259
236.08		133679
235.08		133974
234.08		131069
233.08		132131
232.08		124611
231.08		128156
230.08		121263
229.08		131303
228.08		126202
227.08		129690
226.08		129583
225.08		126018
224.08		126513
223.08		132157
222.08		133004
221.08		136057
220.08		128996
219.08		140099
218.08		134190
217.08		141568
216.08		133180
215.08		132058
214.08		129705
213.08		118476
212.08		112186
211.08		104784
210.08		107812
209.08		104556
208.08		107111
207.08		100872
206.08		92982.1
205.08		92057
204.08		81238
203.08		84070.4
202.08		99654.3
201.08		142642
200.08		208388
199.08		266300
198.08		240174
197.08		162353
196.08		99558.6
195.08		79928.3
194.08		79864.7
193.08		78398.9
192.08		79909.5
191.08		99138
190.08		102257
189.08		93602.4
188.08		86027.8
187.08		80889.2
186.08		77390.2
185.08		74693.2
184.08		75000.7
183.08		77050
182.08		72069.8
181.08		72900.5
180.08		69435.2
179.08		66654.6
178.08		73471.6
177.08		76874.8
176.08		71349.8
175.08		74212.8
174.08		75121.8
173.08		77928.2
172.08		70514.6
171.08		70693.3
170.08		74070.5
169.08		73733.2
168.08		70834.2
167.08		71282.7
166.08		73716
165.08		73602.2
164.08		73705.7
163.08		69648
162.08		71801.8
161.08		72836.1
160.08		71754.7
159.08		69191.1
158.08		69622.3
157.08		65467.9
156.08		68114.6
155.08		76083.3
154.08		70935.2
153.08		76721.1
152.08		76904.1
151.08		72783.5
150.08		74595.7
149.08		80174.5
148.08		73582.3
147.08		69457.8
146.08		67502.3
145.08		64057.5
144.08		62049.7
143.08		63946.5
142.08		63831.3
141.08		65730
140.08		67310.9
139.08		63060.1
138.08		66475.4
137.08		64907.6
136.08		63031.7
135.08		65900.1
134.08		82504
133.08		103257
132.08		104352
131.08		75688.8
130.08		65991.6
129.08		62476.1
128.08		59690.4
127.08		59771.8
126.08		63647.3
125.08		67570.4
124.08		67645.2
123.08		64223.4
122.08		70275.8
121.08		77219.4
120.08		67361.7
119.08		65278.8
118.08		62245
117.08		69112.1
116.08		59661.9
115.08		64257.1
114.08		71233.6
113.08		73569.2
112.08		74683
111.08		70282.9
110.08		72167.4
109.08		69826.2
108.08		61694
107.08		56736.4
106.08		48864.3
105.08		39202.9
104.08		40721.3
103.08		38981
102.08		46498.1
101.08		38262.4
100.08		38138
99.08		44908.6
98.08		46801.4
97.08		36043.4
96.08		33095.7
95.08		33071.8
94.08		33911.7
93.08		32165.8
92.08		34962.3
91.08		36033.8
90.08		34818.6
89.08		36704.5
88.08		37832.5
87.08		34220.6
86.08		36370.9
85.08		40026.8
84.08		36427.7
83.08		36972.8
82.08		36452.9
81.08		39098.3
80.08		38735
79.08		38109.6
78.08		33514.8
77.08		38941
76.08		35770.3
75.08		38232.1
74.08		32366.2
73.08		33439.9
72.08		31151.9
71.08		27722.7
70.08		28494.2
69.08		28183.1
68.08		29945
67.08		29540.8
66.08		35456.4
65.08		43621.7
64.08		78292.4
63.08		94077.3
62.08		69584.4
61.08		42123.9
60.08		33024.5
59.08		27231.6
58.08		30878.5
57.08		27627.1
56.08		29484.7
55.08		27505.6
54.08		26226.1
53.08		29051.6
52.08		29853.9
51.08		31093.4
50.08		28711.4
49.08		31001.5
48.08		29864
47.08		30121.5
46.08		26929.2
45.08		30174.4
44.08		32930
43.08		29719.6
42.08		30258.6
41.08		26784.4
40.08		25925.7
39.08		26034.6
38.08		26148.6
37.08		24053.2
36.08		25425.7
35.08		22599.8
34.08		17707.3
33.08		22487.1
32.08		27975
31.08		43794.5
30.08		54226.7
29.08		40245.4
28.08		30130.5
27.08		29682.8
26.08		33350.9
25.08		39756.4
24.08		36484
23.08		34624.9
22.08		32298.9
21.08		29556.4
20.08		26307.8
19.08		24312
18.08		26142.6
17.08		27044.2
16.08		30655.1
15.08		22849.4
14.08		18498.2
13.08		13173.4
12.08		9593.31
11.08		10318.4
10.08		11842.1
9.08		9466.14
8.08		12863.9
7.08		15193.8
6.08		26232.1
5.08		29423.7
4.08		20690.1
3.08		13855.6
2.08		5462.69
1.08		2316.55
0.08		1044.88
-0.92		1004.44
-1.92		281.664
-2.92		442.245
-3.92		308.291
-4.92		254.784
-5.92		455.823
-6.92		576.741
-7.92		0
-8.92		227.951
-9.92		362.392

## Sheet: Titles A
21:53:52 Saturday, December 11, 2021
C:\Users\仝兆斌\Documents\Avantage\Avantage_Excel_Report.xls
XYW-1
数据文件 :	标题	文件名	评论
	Ce3d Scan	C:\...\Ce3d Scan_0.VGD
	O1s Scan	C:\...\O1s Scan_0.VGD
	N1s Scan	C:\...\N1s Scan_0.VGD
	C1s Scan	C:\...\C1s Scan_0.VGD
	P2p Scan	C:\...\P2p Scan_0.VGD
	Ce3d Scan	C:\...\Ce3d Scan.VGD
	O1s Scan	C:\...\O1s Scan.VGD
	N1s Scan	C:\...\N1s Scan.VGD
	C1s Scan	C:\...\C1s Scan.VGD
	P2p Scan	C:\...\P2p Scan.VGD
	XPS Survey	C:\...\XPS Surv

## Sheet: XPS Survey
							Acquisition Parameters :
							聀
							Total acquisition time	13.6 secs
							k?p	1
﻿							Source Gun Type	Al K Alpha
轴	Energy	Elements=	1361				I?	400 祄
							\!	Standard
C:\Data Folder\20211027\20211027\XYW-1.DATA\XPS Survey.VGD							愱!	CAE : Pass Energy 200.0 eV
							e	1.000 eV
							Number of Energy Steps	1361
Binding Energy (E)
eV		Counts / s
1350.08		265722
1349.08		273565
1348.08		267794
1347.08		265979
1346.08		276826
1345.08		278457
1344.08		276179
1343.08		271444
1342.08		268737
1341.08		275906
1340.08		271360
1339.08		254939
1338.08		257636
1337.08		255562
1336.08		263852
1335.08		266714
1334.08		273120
1333.08		265886
1332.08		261011
1331.08		263490
1330.08		268659
1329.08		266844
1328.08		254265
1327.08		260896
1326.08		265250
1325.08		258050
1324.08		268607
1323.08		257362
1322.08		253145
1321.08		266789
1320.08		266806
1319.08		264708
1318.08		268334
1317.08		257852
1316.08		257482
1315.08		261749
1314.08		265913
1313.08		254066
1312.08		258444
1311.08		257191
1310.08		253527
1309.08		262312
1308.08		262750
1307.08		265096
1306.08		253314
1305.08		260846
1304.08		263116
1303.08		256666
1302.08		260569
1301.08		253286
1300.08		260258
1299.08		262843
1298.08		263713
1297.08		264235
1296.08		262225
1295.08		263194
1294.08		255186
1293.08		260026
1292.08		260114
1291.08		264191
1290.08		256593
1289.08		260869
1288.08		255971
1287.08		266707
1286.08		269117
1285.08		261558
1284.08		263068
1283.08		259432
1282.08		266659
1281.08		249420
1280.08		262193
1279.08		266322
1278.08		261808
1277.08		273854
1276.08		259248
1275.08		267028
1274.08		264981
1273.08		267293
1272.08		276055
1271.08		267875
1270.08		271351
1269.08		268477
1268.08		266072
1267.08		268549
1266.08		270836
1265.08		261546
1264.08		257410
1263.08		261485
1262.08		274476
1261.08		271155
1260.08		268863
1259.08		260220
1258.08		283077
1257.08		272332
1256.08		264600
1255.08		266997
1254.08		264238
1253.08		274030
1252.08		274481
1251.08		283170
1250.08		278617
1249.08		274033
1248.08		267732
1247.08		267667
1246.08		271625
1245.08		281281
1244.08		276456
1243.08		275443
1242.08		281001
1241.08		273237
1240.08		274092
1239.08		272318
1238.08		283675
1237.08		286591
1236.08		282318
1235.08		280629
1234.08		289165
1233.08		283452
1232.08		283527
1231.08		293534
1230.08		289066
1229.08		302349
1228.08		293016
1227.08		290973
1226.08		297898
1225.08		291686
1224.08		299258
1223.08		303890
1222.08		288527
1221.08		299431
1220.08		276662
1219.08		275003
1218.08		277614
1217.08		268869
1216.08		264499
1215.08		265054
1214.08		266933
1213.08		252330
1212.08		249603
1211.08		254831
1210.08		255972
1209.08		252886
1208.08		245618
1207.08		245662
1206.08		252375
1205.08		252385
1204.08		248709
1203.08		248789
1202.08		258031
1201.08		246549
1200.08		252553
1199.08		267626
1198.08		253276
1197.08		257184
1196.08		251912
1195.08		236257
1194.08		256824
1193.08		244276
1192.08		259114
1191.08		261957
1190.08		256107
1189.08		257276
1188.08		256680
1187.08		259103
1186.08		263476
1185.08		265836
1184.08		256504
1183.08		260653
1182.08		264976
1181.08		262596
1180.08		257269
1179.08		256828
1178.08		243105
1177.08		243610
1176.08		256709
1175.08		251979
1174.08		255083
1173.08		258675
1172.08		256850
1171.08		251341
1170.08		261430
1169.08		258075
1168.08		239340
1167.08		258216
1166.08		255050
1165.08		258345
1164.08		251808
1163.08		255518
1162.08		255038
1161.08		263583
1160.08		258872
1159.08		271555
1158.08		260146
1157.08		262690
1156.08		256087
1155.08		259445
1154.08		264242
1153.08		249871
1152.08		262785
1151.08		263499
1150.08		259381
1149.08		271482
1148.08		255310
1147.08		264031
1146.08		262855
1145.08		265628
1144.08		270589
1143.08		266266
1142.08		271355
1141.08		262318
1140.08		266445
1139.08		269517
1138.08		269258
1137.08		266390
1136.08		271902
1135.08		276562
1134.08		272041
1133.08		276363
1132.08		266137
1131.08		274382
1130.08		273507
1129.08		279666
1128.08		273455
1127.08		270062
1126.08		272268
1125.08		265475
1124.08		270480
1123.08		283413
1122.08		280497
1121.08		269597
1120.08		274605
1119.08		282278
1118.08		276432
1117.08		276166
1116.08		279859
1115.08		266330
1114.08		275466
1113.08		274889
1112.08		276253
1111.08		273770
1110.08		273835
1109.08		281981
1108.08		283767
1107.08		291201
1106.08		294363
1105.08		277335
1104.08		273041
1103.08		276705
1102.08		273325
1101.08		279713
1100.08		279780
1099.08		280682
1098.08		264385
1097.08		265892
1096.08		284079
1095.08		266829
1094.08		272837
1093.08		267098
1092.08		269745
1091.08		278586
1090.08		276590
1089.08		272015
1088.08		270100
1087.08		277369
1086.08		276671
1085.08		265261
1084.08		273682
1083.08		271492
1082.08		273558
1081.08		271429
1080.08		264962
1079.08		279297
1078.08		273207
1077.08		279828
1076.08		275786
1075.08		281283
1074.08		281624
1073.08		275904
1072.08		282626
1071.08		286523
1070.08		279428
1069.08		281300
1068.08		282130
1067.08		284304
1066.08		276440
1065.08		282959
1064.08		275732
1063.08		279898
1062.08		291142
1061.08		288516
1060.08		285312
1059.08		279557
1058.08		290167
1057.08		285216
1056.08		287001
1055.08		283885
1054.08		285354
1053.08		291313
1052.08		285037
1051.08		289889
1050.08		288122
1049.08		288363
1048.08		287330
1047.08		299116
1046.08		293572
1045.08		290530
1044.08		296905
1043.08		291239
1042.08		291842
1041.08		293009
1040.08		289482
1039.08		302780
1038.08		295678
1037.08		296215
1036.08		297549
1035.08		299516
1034.08		295944
1033.08		292633
1032.08		295229
1031.08		306648
1030.08		306581
1029.08		313258
1028.08		306407
1027.08		308330
1026.08		300458
1025.08		310216
1024.08		306277
1023.08		305129
1022.08		307565
1021.08		301991
1020.08		312541
1019.08		312067
1018.08		316831
1017.08		310839
1016.08		313880
1015.08		306326
1014.08		314370
1013.08		304951
1012.08		312577
1011.08		309258
1010.08		315324
1009.08		309887
1008.08		308568
1007.08		318137
1006.08		308292
1005.08		311572
1004.08		325823
1003.08		314994
1002.08		322286
1001.08		325484
1000.08		329590
999.08		330938
998.08		329340
997.08		341176
996.08		318188
995.08		316828
994.08		312519
993.08		323119
992.08		313511
991.08		302462
990.08		314004
989.08		304220
988.08		297635
987.08		309208
986.08		312121
985.08		299822
984.08		308829
983.08		308389
982.08		321563
981.08		316650
980.08		333226
979.08		338217
978.08		352148
977.08		357938
976.08		347706
975.08		335644
974.08		328789
973.08		322146
972.08		315235
971.08		314248
970.08		310602
969.08		301112
968.08		297346
967.08		282991
966.08		276898
965.08		270584
964.08		267509
963.08		269650
962.08		277548
961.08		276575
960.08		279168
959.08		276741
958.08		273644
957.08		274328
956.08		266896
955.08		283571
954.08		266705
953.08		264442
952.08		264664
951.08		269355
950.08		262131
949.08		262601
948.08		275868
947.08		283943
946.08		270032
945.08		277454
944.08		274101
943.08		268694
942.08		279410
941.08		279272
940.08		290287
939.08		277824
938.08		271798
937.08		280252
936.08		276160
935.08		275900
934.08		287594
933.08		278322
932.08		281756
931.08		278924
930.08		274451
929.08		284676
928.08		278459
927.08		282587
926.08		288704
925.08		286206
924.08		277508
923.08		281184
922.08		273106
921.08		274886
920.08		278520
919.08		278023
918.08		277419
917.08		276323
916.08		271613
915.08		271360
914.08		262332
913.08		263363
912.08		260087
911.08		271457
910.08		269128
909.08		273316
908.08		273231
907.08		286924
906.08		296204
905.08		325111
904.08		335311
903.08		327556
902.08		316369
901.08		304651
900.08		288037
899.08		263458
898.08		251697
897.08		244494
896.08		234455
895.08		234154
894.08		236235
893.08		230722
892.08		226159
891.08		225571
890.08		238334
889.08		245655
888.08		272109
887.08		306167
886.08		331342
885.08		336251
884.08		331618
883.08		315502
882.08		299711
881.08		282012
880.08		239543
879.08		226085
878.08		219434
877.08		211687
876.08		214139
875.08		212798
874.08		220236
873.08		209439
872.08		208816
871.08		224358
870.08		209838
869.08		212704
868.08		212275
867.08		210911
866.08		215550
865.08		206752
864.08		211308
863.08		217643
862.08		218647
861.08		222782
860.08		213970
859.08		218356
858.08		218715
857.08		215755
856.08		216440
855.08		218659
854.08		219080
853.08		219925
852.08		214357
851.08		218159
850.08		215561
849.08		224799
848.08		219577
847.08		220655
846.08		218664
845.08		216491
844.08		224434
843.08		223076
842.08		218192
841.08		226387
840.08		215880
839.08		225985
838.08		226325
837.08		227854
836.08		230593
835.08		236409
834.08		228525
833.08		241542
832.08		230994
831.08		232286
830.08		227555
829.08		227701
828.08		231588
827.08		225817
826.08		225800
825.08		227578
824.08		220737
823.08		214562
822.08		211816
821.08		209335
820.08		204440
819.08		200693
818.08		199107
817.08		203393
816.08		196918
815.08		196848
814.08		198651
813.08		201155
812.08		197914
811.08		197686
810.08		196394
809.08		194137
808.08		196053
807.08		189079
806.08		188156
805.08		185296
804.08		180838
803.08		179964
802.08		182491
801.08		189405
800.08		186181
799.08		181744
798.08		186811
797.08		185217
796.08		179363
795.08		185058
794.08		179085
793.08		188149
792.08		184403
791.08		181531
790.08		187348
789.08		183082
788.08		183439
787.08		183425
786.08		177020
785.08		181160
784.08		188699
783.08		184927
782.08		179164
781.08		179445
780.08		183110
779.08		183985
778.08		185319
777.08		185078
776.08		185419
775.08		185439
774.08		184754
773.08		190985
772.08		194056
771.08		193951
770.08		185122
769.08		185369
768.08		184223
767.08		183583
766.08		193006
765.08		179811
764.08		186872
763.08		189164
762.08		189273
761.08		195846
760.08		190929
759.08		186250
758.08		191981
757.08		192127
756.08		194878
755.08		188636
754.08		194876
753.08		198616
752.08		189125
751.08		198254
750.08		187987
749.08		190293
748.08		191313
747.08		193953
746.08		192556
745.08		199807
744.08		202446
743.08		189265
742.08		193015
741.08		196094
740.08		194581
739.08		204319
738.08		189059
737.08		203047
736.08		203440
735.08		194956
734.08		196585
733.08		195257
732.08		199728
731.08		200762
730.08		205318
729.08		196098
728.08		191349
727.08		189300
726.08		197367
725.08		195659
724.08		198995
723.08		196172
722.08		203359
721.08		197947
720.08		205347
719.08		199509
718.08		200041
717.08		199341
716.08		196970
715.08		199821
714.08		192335
713.08		191767
712.08		204628
711.08		196543
710.08		198301
709.08		200427
708.08		197431
707.08		197187
706.08		201987
705.08		194923
704.08		200605
703.08		201437
702.08		192077
701.08		202778
700.08		191464
699.08		195234
698.08		193763
697.08		200101
696.08		201960
695.08		201492
694.08		202672
693.08		192722
692.08		189379
691.08		197953
690.08		209302
689.08		228612
688.08		214048
687.08		209797
686.08		194060
685.08		204897
684.08		191738
683.08		200388
682.08		203557
681.08		208361
680.08		206517
679.08		201001
678.08		199480
677.08		204712
676.08		204430
675.08		202332
674.08		200044
673.08		203027
672.08		204290
671.08		201516
670.08		200032
669.08		203175
668.08		205779
667.08		207448
666.08		211724
665.08		206606
664.08		213761
663.08		212291
662.08		216341
661.08		194845
660.08		210532
659.08		211261
658.08		199354
657.08		212905
656.08		204367
655.08		207554
654.08		198561
653.08		213733
652.08		214878
651.08		208577
650.08		210992
649.08		205662
648.08		209453
647.08		215170
646.08		217964
645.08		214035
644.08		210350
643.08		210642
642.08		213670
641.08		214713
640.08		213131
639.08		216776
638.08		221750
637.08		208378
636.08		217374
635.08		216743
634.08		211701
633.08		218542
632.08		217684
631.08		216117
630.08		221400
629.08		212469
628.08		218554
627.08		217187
626.08		217474
625.08		218886
624.08		208427
623.08		212466
622.08		228992
621.08		223858
620.08		215848
619.08		222864
618.08		223804
617.08		227401
616.08		227002
615.08		220846
614.08		215582
613.08		226866
612.08		224675
611.08		229734
610.08		226859
609.08		223319
608.08		228521
607.08		218738
606.08		226413
605.08		222410
604.08		222349
603.08		228901
602.08		234098
601.08		224068
600.08		221650
599.08		228324
598.08		226309
597.08		220077
596.08		234066
595.08		231388
594.08		224496
593.08		236934
592.08		223518
591.08		225964
590.08		234039
589.08		236523
588.08		236631
587.08		241387
586.08		232352
585.08		241766
584.08		230000
583.08		228149
582.08		239749
581.08		231288
580.08		236331
579.08		233915
578.08		232260
577.08		228368
576.08		234604
575.08		239798
574.08		239425
573.08		228105
572.08		227899
571.08		231271
570.08		241345
569.08		232641
568.08		230089
567.08		228894
566.08		227169
565.08		239323
564.08		232849
563.08		230457
562.08		232884
561.08		240328
560.08		248399
559.08		248553
558.08		252445
557.08		254447
556.08		256341
555.08		257122
554.08		258788
553.08		247168
552.08		253027
551.08		244197
550.08		240792
549.08		232837
548.08		224864
547.08		225211
546.08		211990
545.08		209537
544.08		197872
543.08		202858
542.08		190555
541.08		186769
540.08		177346
539.08		183449
538.08		172091
537.08		175805
536.08		183105
535.08		197517
534.08		290798
533.08		518996
532.08		701675
531.08		623818
530.08		402944
529.08		240682
528.08		178922
527.08		173327
526.08		160443
525.08		156739
524.08		159667
523.08		159848
522.08		163639
521.08		155103
520.08		162843
519.08		159805
518.08		152026
517.08		161079
516.08		156887
515.08		160378
514.08		155437
513.08		153978
512.08		152417
511.08		153349
510.08		159095
509.08		162643
508.08		154650
507.08		160203
506.08		159841
505.08		162304
504.08		160503
503.08		169383
502.08		161393
501.08		162440
500.08		164696
499.08		157666
498.08		159798
497.08		167544
496.08		163319
495.08		162459
494.08		165499
493.08		159251
492.08		162517
491.08		168806
490.08		160987
489.08		163936
488.08		166807
487.08		157621
486.08		168968
485.08		161620
484.08		164117
483.08		167161
482.08		161973
481.08		171140
480.08		161061
479.08		158826
478.08		170604
477.08		162727
476.08		161835
475.08		173480
474.08		166847
473.08		167308
472.08		166986
471.08		167203
470.08		167423
469.08		166687
468.08		167602
467.08		162812
466.08		173296
465.08		169152
464.08		170221
463.08		169253
462.08		165877
461.08		168541
460.08		168984
459.08		170068
458.08		168828
457.08		166325
456.08		170838
455.08		162395
454.08		178037
453.08		170067
452.08		173284
451.08		165654
450.08		169957
449.08		171381
448.08		169198
447.08		174574
446.08		176622
445.08		166732
444.08		176721
443.08		172407
442.08		182703
441.08		172864
440.08		166581
439.08		176171
438.08		174519
437.08		168633
436.08		176956
435.08		177306
434.08		173252
433.08		180204
432.08		180930
431.08		177728
430.08		172988
429.08		176596
428.08		173902
427.08		177057
426.08		177697
425.08		173639
424.08		178320
423.08		179467
422.08		175952
421.08		165410
420.08		180836
419.08		172243
418.08		172170
417.08		172710
416.08		175572
415.08		166088
414.08		168117
413.08		164926
412.08		163455
411.08		154967
410.08		157211
409.08		156606
408.08		156532
407.08		148915
406.08		150760
405.08		155201
404.08		161032
403.08		149985
402.08		160274
401.08		205403
400.08		296739
399.08		377916
398.08		360175
397.08		222548
396.08		155622
395.08		140665
394.08		134911
393.08		136078
392.08		136986
391.08		130882
390.08		132864
389.08		125767
388.08		134123
387.08		129412
386.08		130781
385.08		129131
384.08		136979
383.08		130731
382.08		131603
381.08		135976
380.08		136164
379.08		134202
378.08		137489
377.08		133700
376.08		139021
375.08		139551
374.08		139409
373.08		138594
372.08		138196
371.08		137757
370.08		134266
369.08		136479
368.08		139038
367.08		142521
366.08		141200
365.08		145300
364.08		139855
363.08		137794
362.08		137189
361.08		137725
360.08		142436
359.08		137124
358.08		136531
357.08		138232
356.08		142691
355.08		138961
354.08		146951
353.08		142338
352.08		153769
351.08		146903
350.08		146235
349.08		140717
348.08		147603
347.08		148449
346.08		142336
345.08		147869
344.08		152639
343.08		150559
342.08		143678
341.08		144979
340.08		144936
339.08		143763
338.08		143158
337.08		142322
336.08		147146
335.08		145771
334.08		156273
333.08		153736
332.08		150846
331.08		152407
330.08		157502
329.08		153733
328.08		150133
327.08		149401
326.08		157894
325.08		154392
324.08		153755
323.08		151645
322.08		152548
321.08		152132
320.08		153118
319.08		153229
318.08		155746
317.08		150033
316.08		155605
315.08		161453
314.08		167550
313.08		165322
312.08		167292
311.08		167081
310.08		168277
309.08		166434
308.08		163483
307.08		162842
306.08		159577
305.08		161055
304.08		153228
303.08		149681
302.08		144857
301.08		141670
300.08		133169
299.08		132929
298.08		127434
297.08		124854
296.08		119835
295.08		116171
294.08		115471
293.08		113020
292.08		119693
291.08		126733
290.08		122142
289.08		144282
288.08		206744
287.08		349780
286.08		507621
285.08		503587
284.08		420045
283.08		229985
282.08		120863
281.08		88915.2
280.08		86793.1
279.08		81945.9
278.08		77479.2
277.08		77453
276.08		75891.9
275.08		77329.8
274.08		77269.3
273.08		72182.7
272.08		72744.8
271.08		83630.5
270.08		76584.2
269.08		77681.2
268.08		79668.8
267.08		80418.3
266.08		76210.4
265.08		76119.5
264.08		80564.2
263.08		80519.2
262.08		79142.5
261.08		78532.1
260.08		80831.2
259.08		75124.6
258.08		67776.8
257.08		77878.7
256.08		74893.6
255.08		76198.5
254.08		81223.6
253.08		79489.7
252.08		81520
251.08		83300.8
250.08		81126.2
249.08		82194.5
248.08		85550.1
247.08		82953.5
246.08		80691.8
245.08		85036.1
244.08		85323
243.08		78306.2
242.08		80752.8
241.08		85381.7
240.08		78210.9
239.08		79132.7
238.08		81399.6
237.08		75478.2
236.08		83759
235.08		83760.9
234.08		80221.1
233.08		77899.7
232.08		77137.6
231.08		75702
230.08		83581.8
229.08		80587.6
228.08		82179.5
227.08		82781.9
226.08		83863.2
225.08		78082
224.08		79098.2
223.08		76008.1
222.08		78602.3
221.08		79334.9
220.08		80927.3
219.08		85820.8
218.08		85166.8
217.08		81835.6
216.08		78547.7
215.08		77727.7
214.08		80929.2
213.08		78477.3
212.08		84031.1
211.08		85292.1
210.08		84861.3
209.08		91548.6
208.08		92302.3
207.08		91043.8
206.08		98696.5
205.08		84270.4
204.08		83629.5
203.08		74788.9
202.08		71038.6
201.08		67962.5
200.08		71066.9
199.08		72211.6
198.08		71093.9
197.08		67267.6
196.08		69120.6
195.08		68942.7
194.08		69493
193.08		79650.1
192.08		90102.3
191.08		105177
190.08		100864
189.08		91448.7
188.08		81195.9
187.08		74240.2
186.08		72571.2
185.08		71811.2
184.08		67172.4
183.08		67337.5
182.08		69489
181.08		69470.4
180.08		74583
179.08		63550.3
178.08		67170.2
177.08		64609
176.08		68104
175.08		65965.6
174.08		67793.3
173.08		68100.6
172.08		65940.6
171.08		69345.1
170.08		69141.2
169.08		69511.9
168.08		75234.4
167.08		73236.2
166.08		73769.5
165.08		69527.1
164.08		71073.9
163.08		67289
162.08		63948.1
161.08		65595
160.08		62964.9
159.08		66480.3
158.08		69517.2
157.08		63790.8
156.08		65518.8
155.08		70297.2
154.08		73015.9
153.08		77904.9
152.08		75671.5
151.08		79972.5
150.08		102310
149.08		90364.9
148.08		66945.9
147.08		59124.8
146.08		58366.1
145.08		54823.5
144.08		54470.9
143.08		53633.5
142.08		55064.6
141.08		52219.8
140.08		61014.2
139.08		52632.8
138.08		54246.3
137.08		62223.5
136.08		58869.9
135.08		76827.5
134.08		103603
133.08		122247
132.08		87578.4
131.08		60837.2
130.08		53611.8
129.08		50291
128.08		48785.6
127.08		46470.9
126.08		49235.8
125.08		45483.6
124.08		43410.3
123.08		46010.2
122.08		44932.1
121.08		44326.8
120.08		44165.4
119.08		44813.3
118.08		47598.9
117.08		53942.2
116.08		61465.6
115.08		71051.9
114.08		72167.1
113.08		78375.8
112.08		89224.9
111.08		89114.2
110.08		90820.6
109.08		75359.8
108.08		70584.4
107.08		53445.3
106.08		43826.6
105.08		34336.3
104.08		27583.8
103.08		32195.9
102.08		37178.8
101.08		30028.8
100.08		31662.5
99.08		51292.5
98.08		57781.2
97.08		31474.2
96.08		18703.9
95.08		19901.5
94.08		17198.5
93.08		15886.7
92.08		17966.5
91.08		16194.1
90.08		15869.8
89.08		20321.3
88.08		18297.6
87.08		15430.6
86.08		16382.4
85.08		17346.7
84.08		18917.1
83.08		18487.4
82.08		18371.5
81.08		20602.1
80.08		18062.2
79.08		19462.8
78.08		19323.3
77.08		18904.3
76.08		20346.7
75.08		20428.1
74.08		18928.2
73.08		18654.7
72.08		16942.6
71.08		18344.1
70.08		20688.1
69.08		18233.5
68.08		19452.8
67.08		21346.8
66.08		19909.6
65.08		20826.1
64.08		16147.9
63.08		20543.5
62.08		18920.6
61.08		21119.1
60.08		19285.7
59.08		18148.6
58.08		17465.9
57.08		17483.2
56.08		20185.4
55.08		19224.1
54.08		18566.2
53.08		19668.9
52.08		20203
51.08		21228.4
50.08		22026.7
49.08		22366.1
48.08		23998.5
47.08		21060.4
46.08		18502
45.08		20893.9
44.08		20633.8
43.08		18367.4
42.08		19139.6
41.08		19822.2
40.08		18577.6
39.08		17357
38.08		19965.9
37.08		21327.9
36.08		18764.1
35.08		16586.7
34.08		18797.5
33.08		17352
32.08		16090.8
31.08		18556.6
30.08		18586
29.08		18445.1
28.08		21882.6
27.08		25059.7
26.08		26249.3
25.08		30173.4
24.08		29112.3
23.08		27665.5
22.08		24911.3
21.08		26034.3
20.08		25748.2
19.08		26233.7
18.08		25170.1
17.08		18809.1
16.08		14899.5
15.08		16132
14.08		15746.9
13.08		14588.3
12.08		13041.3
11.08		10945.7
10.08		14315.4
9.08		14666.9
8.08		13385.1
7.08		12158.4
6.08		11732.2
5.08		11439.4
4.08		11322.7
3.08		7321.18
2.08		5516.86
1.08		3549.09
0.08		803.494
-0.92		629.702
-1.92		107.195
-2.92		107.206
-3.92		361.701
-4.92		389.001
-5.92		201.094
-6.92		335.368
-7.92		107.317
-8.92		107.346
-9.92		201.255

## Sheet: Titles
21:49:54 Saturday, December 11, 2021
C:\Users\仝兆斌\Documents\Avantage\Avantage_Excel_Report.xls
XYW-1
数据文件 :	标题	文件名	评论
	Ce3d Scan	C:\...\Ce3d Scan_0.VGD
	O1s Scan	C:\...\O1s Scan_0.VGD
	N1s Scan	C:\...\N1s Scan_0.VGD
	C1s Scan	C:\...\C1s Scan_0.VGD
	P2p Scan	C:\...\P2p Scan_0.VGD
	Ce3d Scan	C:\...\Ce3d Scan.VGD
	O1s Scan	C:\...\O1s Scan.VGD
	N1s Scan	C:\...\N1s Scan.VGD
	C1s Scan	C:\...\C1s Scan.VGD
	P2p Scan	C:\...\P2p Scan.VGD
	XPS Survey	C:\...\XPS Surv
