# Supplementary material for: Dynamic assembly of DNA-ceria nanocomplex in living cells generates artificial peroxisome
Source: Nat Commun. 2022 Dec 14;13:7739. doi: 10.1038/s41467-022-35472-2 (PMC9751304; doi:10.1038/s41467-022-35472-2)
Supplement: Supplementary file 3 — Source data [file 41467_2022_35472_MOESM3_ESM.zip › Fig 3b&S2/Avantage_Excel_Report4.xls]

## Sheet: XPS Survey C
							Acquisition Parameters :
							聀
							Total acquisition time	13.6 secs
							k?p	1
﻿							Source Gun Type	Al K Alpha
轴	Energy	Elements=	1361				I?	400 祄
							\!	Standard
C:\Data Folder\20211110\20211110\XYW-3.DATA\XPS Survey.VGD							愱!	CAE : Pass Energy 200.0 eV
							e	1.000 eV
							Number of Energy Steps	1361
Binding Energy (E)
eV		Counts / s
1350.08		108857
1349.08		108603
1348.08		106194
1347.08		103518
1346.08		102839
1345.08		102982
1344.08		99880.3
1343.08		97962.7
1342.08		100839
1341.08		101513
1340.08		101116
1339.08		109342
1338.08		103380
1337.08		101940
1336.08		102051
1335.08		100055
1334.08		100468
1333.08		99764.9
1332.08		99739.1
1331.08		95614
1330.08		97704.5
1329.08		99040
1328.08		103411
1327.08		96334.7
1326.08		101188
1325.08		104731
1324.08		91906.6
1323.08		93581.5
1322.08		99173.6
1321.08		94258.8
1320.08		96235
1319.08		99189.2
1318.08		98079.9
1317.08		98800.8
1316.08		100386
1315.08		101448
1314.08		101712
1313.08		100082
1312.08		92576
1311.08		90860.4
1310.08		94768.4
1309.08		92179.9
1308.08		94836.7
1307.08		94238.8
1306.08		95258.8
1305.08		94501.8
1304.08		98034.2
1303.08		94440.8
1302.08		91817.9
1301.08		98241
1300.08		94544.5
1299.08		92736.1
1298.08		93095.6
1297.08		98973.6
1296.08		94466.9
1295.08		93949.6
1294.08		101319
1293.08		97155.2
1292.08		97908.1
1291.08		97799.3
1290.08		100478
1289.08		97677.7
1288.08		96587.4
1287.08		93584.2
1286.08		97886.4
1285.08		100621
1284.08		99627.6
1283.08		89277
1282.08		100176
1281.08		104679
1280.08		99278.7
1279.08		100737
1278.08		104089
1277.08		109890
1276.08		100147
1275.08		99784
1274.08		105467
1273.08		99105.9
1272.08		104543
1271.08		104812
1270.08		103036
1269.08		99954.9
1268.08		102009
1267.08		97216.9
1266.08		101966
1265.08		107322
1264.08		94854.9
1263.08		104475
1262.08		106359
1261.08		103396
1260.08		103831
1259.08		105589
1258.08		96822.1
1257.08		105253
1256.08		107610
1255.08		105203
1254.08		107704
1253.08		107252
1252.08		109421
1251.08		110106
1250.08		108209
1249.08		109673
1248.08		115591
1247.08		113214
1246.08		114963
1245.08		111858
1244.08		120308
1243.08		116237
1242.08		109794
1241.08		123091
1240.08		109429
1239.08		114901
1238.08		113792
1237.08		111522
1236.08		117358
1235.08		116425
1234.08		118243
1233.08		120632
1232.08		124208
1231.08		128132
1230.08		126264
1229.08		122766
1228.08		130587
1227.08		129370
1226.08		125831
1225.08		128289
1224.08		134301
1223.08		123849
1222.08		125265
1221.08		122337
1220.08		119403
1219.08		114196
1218.08		115252
1217.08		108611
1216.08		110635
1215.08		102807
1214.08		100400
1213.08		96891.1
1212.08		97199.1
1211.08		99419.8
1210.08		95317.7
1209.08		95132.8
1208.08		88685.5
1207.08		90561.4
1206.08		86762.9
1205.08		90541.4
1204.08		91844.7
1203.08		83424.6
1202.08		92117
1201.08		90663.6
1200.08		99372.3
1199.08		94445.5
1198.08		87454.9
1197.08		87631.9
1196.08		92329
1195.08		89135
1194.08		93333
1193.08		89213.3
1192.08		89278
1191.08		90749.9
1190.08		92231.8
1189.08		90446.9
1188.08		94814.9
1187.08		94343.2
1186.08		95480.3
1185.08		95625.7
1184.08		89742.7
1183.08		97231.8
1182.08		93611.3
1181.08		97062.7
1180.08		95165.6
1179.08		96371.8
1178.08		92415.7
1177.08		96776.5
1176.08		90623.3
1175.08		97605.1
1174.08		98791.8
1173.08		93143.7
1172.08		91031.4
1171.08		94772.7
1170.08		95959.3
1169.08		95995.1
1168.08		96875.3
1167.08		94418.7
1166.08		96837.2
1165.08		97316.6
1164.08		93979.1
1163.08		101073
1162.08		95898.7
1161.08		102857
1160.08		98636.4
1159.08		92286.2
1158.08		96913.2
1157.08		98335.1
1156.08		105194
1155.08		100566
1154.08		95349.4
1153.08		98140.8
1152.08		99569.4
1151.08		99791.7
1150.08		97509.9
1149.08		96344.8
1148.08		98350.5
1147.08		90957
1146.08		98158.9
1145.08		98424.4
1144.08		102462
1143.08		98522.8
1142.08		98222.9
1141.08		107546
1140.08		100963
1139.08		99679.1
1138.08		106652
1137.08		102303
1136.08		100301
1135.08		108762
1134.08		102127
1133.08		100907
1132.08		101255
1131.08		106301
1130.08		105771
1129.08		107941
1128.08		107701
1127.08		102721
1126.08		102818
1125.08		108576
1124.08		105670
1123.08		101420
1122.08		107707
1121.08		108311
1120.08		107712
1119.08		113932
1118.08		110043
1117.08		108069
1116.08		104552
1115.08		110529
1114.08		113339
1113.08		109498
1112.08		110628
1111.08		107924
1110.08		115534
1109.08		111484
1108.08		110519
1107.08		109420
1106.08		114780
1105.08		116369
1104.08		116346
1103.08		114367
1102.08		110442
1101.08		115427
1100.08		115455
1099.08		109051
1098.08		105213
1097.08		107881
1096.08		118150
1095.08		112408
1094.08		111290
1093.08		113824
1092.08		121341
1091.08		116515
1090.08		118954
1089.08		117634
1088.08		117349
1087.08		120136
1086.08		118382
1085.08		114046
1084.08		117540
1083.08		122250
1082.08		126782
1081.08		122326
1080.08		120355
1079.08		120934
1078.08		125648
1077.08		121842
1076.08		126000
1075.08		126484
1074.08		126332
1073.08		121654
1072.08		120667
1071.08		124623
1070.08		124093
1069.08		124404
1068.08		122527
1067.08		125520
1066.08		124657
1065.08		127643
1064.08		128290
1063.08		128973
1062.08		132256
1061.08		123923
1060.08		129503
1059.08		134439
1058.08		133541
1057.08		130297
1056.08		135167
1055.08		128380
1054.08		135330
1053.08		130289
1052.08		134170
1051.08		132156
1050.08		136910
1049.08		138572
1048.08		130967
1047.08		135586
1046.08		142331
1045.08		140456
1044.08		141359
1043.08		137703
1042.08		139904
1041.08		145444
1040.08		146826
1039.08		145684
1038.08		148754
1037.08		151021
1036.08		150595
1035.08		146602
1034.08		147708
1033.08		152377
1032.08		147772
1031.08		154390
1030.08		159408
1029.08		147434
1028.08		148693
1027.08		144520
1026.08		155524
1025.08		156253
1024.08		148017
1023.08		147009
1022.08		162451
1021.08		155860
1020.08		159724
1019.08		165380
1018.08		157723
1017.08		168446
1016.08		169092
1015.08		169753
1014.08		165000
1013.08		164916
1012.08		159727
1011.08		156904
1010.08		162586
1009.08		163154
1008.08		165494
1007.08		164039
1006.08		172231
1005.08		168383
1004.08		173563
1003.08		177402
1002.08		181764
1001.08		188552
1000.08		182493
999.08		185415
998.08		178292
997.08		187577
996.08		179076
995.08		171183
994.08		169496
993.08		169162
992.08		155497
991.08		157242
990.08		157766
989.08		157666
988.08		156470
987.08		161587
986.08		158213
985.08		164331
984.08		164970
983.08		168235
982.08		180656
981.08		189256
980.08		195862
979.08		213072
978.08		214117
977.08		206190
976.08		202691
975.08		187966
974.08		178509
973.08		160073
972.08		154571
971.08		146023
970.08		146177
969.08		130520
968.08		119872
967.08		116167
966.08		108478
965.08		106940
964.08		104509
963.08		101142
962.08		100889
961.08		108663
960.08		102385
959.08		100161
958.08		98932.9
957.08		106482
956.08		108959
955.08		105341
954.08		102351
953.08		96760.7
952.08		104878
951.08		100816
950.08		102992
949.08		102810
948.08		106764
947.08		106320
946.08		102550
945.08		111472
944.08		107747
943.08		104705
942.08		100649
941.08		104178
940.08		101787
939.08		102804
938.08		101757
937.08		109616
936.08		105841
935.08		101517
934.08		110672
933.08		110222
932.08		106888
931.08		109373
930.08		105291
929.08		106515
928.08		107511
927.08		106285
926.08		101969
925.08		104319
924.08		103960
923.08		106777
922.08		107728
921.08		102269
920.08		108029
919.08		105819
918.08		111409
917.08		110690
916.08		112841
915.08		109057
914.08		108843
913.08		103707
912.08		106556
911.08		108057
910.08		107120
909.08		107764
908.08		107616
907.08		105408
906.08		113663
905.08		111640
904.08		105018
903.08		114624
902.08		112377
901.08		111206
900.08		106358
899.08		109537
898.08		114819
897.08		105809
896.08		100169
895.08		95807
894.08		103898
893.08		103054
892.08		106440
891.08		103475
890.08		103160
889.08		101988
888.08		111172
887.08		109392
886.08		120236
885.08		116394
884.08		117779
883.08		113879
882.08		111162
881.08		107596
880.08		109892
879.08		101178
878.08		103879
877.08		100571
876.08		94519
875.08		105121
874.08		102199
873.08		101636
872.08		105620
871.08		100468
870.08		102434
869.08		100051
868.08		104397
867.08		103632
866.08		102893
865.08		101615
864.08		102660
863.08		110822
862.08		105348
861.08		106912
860.08		101118
859.08		102107
858.08		102371
857.08		99693.8
856.08		102752
855.08		96859
854.08		105070
853.08		100217
852.08		100588
851.08		105166
850.08		109177
849.08		103278
848.08		108922
847.08		105182
846.08		101299
845.08		108531
844.08		104658
843.08		106980
842.08		101907
841.08		109464
840.08		103431
839.08		101975
838.08		99793.2
837.08		107636
836.08		109653
835.08		110530
834.08		110419
833.08		106633
832.08		110671
831.08		112378
830.08		106966
829.08		112536
828.08		103791
827.08		108103
826.08		113108
825.08		109705
824.08		109243
823.08		114861
822.08		106221
821.08		105486
820.08		105986
819.08		109324
818.08		113128
817.08		107612
816.08		108962
815.08		107619
814.08		106217
813.08		103538
812.08		106439
811.08		105795
810.08		103495
809.08		108223
808.08		102033
807.08		107349
806.08		106557
805.08		106690
804.08		106290
803.08		107447
802.08		109483
801.08		104708
800.08		104198
799.08		100226
798.08		107813
797.08		104633
796.08		107034
795.08		108371
794.08		105290
793.08		113960
792.08		109359
791.08		109876
790.08		110724
789.08		111603
788.08		107535
787.08		113334
786.08		110305
785.08		110437
784.08		108978
783.08		101021
782.08		111095
781.08		110566
780.08		109711
779.08		108122
778.08		115191
777.08		106726
776.08		106783
775.08		106788
774.08		112666
773.08		108015
772.08		110234
771.08		109034
770.08		114072
769.08		111465
768.08		111852
767.08		112818
766.08		114113
765.08		110277
764.08		113434
763.08		115540
762.08		110239
761.08		111528
760.08		115702
759.08		110484
758.08		112719
757.08		114960
756.08		115642
755.08		114903
754.08		113688
753.08		111895
752.08		113515
751.08		114095
750.08		118098
749.08		108889
748.08		112319
747.08		116173
746.08		115079
745.08		112485
744.08		115492
743.08		115844
742.08		119286
741.08		118974
740.08		121294
739.08		114629
738.08		116375
737.08		112642
736.08		120463
735.08		125691
734.08		121280
733.08		121759
732.08		115926
731.08		117763
730.08		119563
729.08		115605
728.08		121009
727.08		116698
726.08		118958
725.08		121476
724.08		125722
723.08		119194
722.08		115085
721.08		121249
720.08		126298
719.08		127581
718.08		129266
717.08		126936
716.08		133040
715.08		129607
714.08		119751
713.08		124497
712.08		121787
711.08		125507
710.08		129117
709.08		124707
708.08		123059
707.08		127393
706.08		126343
705.08		122723
704.08		122746
703.08		124076
702.08		123500
701.08		129772
700.08		130440
699.08		130403
698.08		128876
697.08		124652
696.08		126424
695.08		126047
694.08		130873
693.08		129049
692.08		124177
691.08		121961
690.08		128306
689.08		134660
688.08		124896
687.08		128738
686.08		135099
685.08		126852
684.08		123482
683.08		133370
682.08		132196
681.08		134728
680.08		133172
679.08		130988
678.08		132272
677.08		131438
676.08		130573
675.08		131219
674.08		132108
673.08		132237
672.08		133074
671.08		133228
670.08		133028
669.08		133850
668.08		130703
667.08		133836
666.08		135301
665.08		137281
664.08		135422
663.08		138406
662.08		142624
661.08		135697
660.08		137696
659.08		137448
658.08		133373
657.08		133456
656.08		137649
655.08		137097
654.08		138697
653.08		139563
652.08		140163
651.08		141749
650.08		141646
649.08		137000
648.08		147672
647.08		139250
646.08		140626
645.08		142752
644.08		140830
643.08		148618
642.08		148435
641.08		148792
640.08		144805
639.08		140503
638.08		145518
637.08		143944
636.08		142392
635.08		153729
634.08		148259
633.08		154302
632.08		152085
631.08		155594
630.08		152021
629.08		144452
628.08		150653
627.08		143012
626.08		149959
625.08		150321
624.08		155767
623.08		151372
622.08		155170
621.08		151882
620.08		152496
619.08		152961
618.08		156267
617.08		158119
616.08		154746
615.08		153942
614.08		158092
613.08		157667
612.08		154547
611.08		153390
610.08		160986
609.08		163193
608.08		163139
607.08		157524
606.08		160999
605.08		165631
604.08		173560
603.08		167309
602.08		161421
601.08		169376
600.08		168935
599.08		171288
598.08		173592
597.08		172176
596.08		173667
595.08		165072
594.08		170867
593.08		178022
592.08		174074
591.08		173899
590.08		175589
589.08		172985
588.08		179938
587.08		175733
586.08		180199
585.08		174771
584.08		178590
583.08		183096
582.08		179883
581.08		183891
580.08		183087
579.08		186158
578.08		185412
577.08		189226
576.08		183766
575.08		179186
574.08		188113
573.08		189521
572.08		191703
571.08		194905
570.08		191348
569.08		186047
568.08		196929
567.08		195073
566.08		191323
565.08		189438
564.08		197283
563.08		193190
562.08		201199
561.08		203289
560.08		209744
559.08		211761
558.08		218783
557.08		215262
556.08		222679
555.08		226620
554.08		228123
553.08		227053
552.08		220717
551.08		210325
550.08		204782
549.08		200934
548.08		202365
547.08		193069
546.08		175481
545.08		180540
544.08		170946
543.08		170938
542.08		167546
541.08		156856
540.08		154600
539.08		150126
538.08		155045
537.08		148887
536.08		159200
535.08		157297
534.08		231620
533.08		488990
532.08		918364
531.08		781140
530.08		368174
529.08		195744
528.08		155548
527.08		139378
526.08		143154
525.08		142065
524.08		136443
523.08		134658
522.08		133087
521.08		127935
520.08		132346
519.08		133975
518.08		126886
517.08		127784
516.08		137361
515.08		131118
514.08		131963
513.08		136753
512.08		132713
511.08		133875
510.08		132554
509.08		139956
508.08		136895
507.08		129367
506.08		137730
505.08		135496
504.08		136201
503.08		136993
502.08		131198
501.08		133736
500.08		137111
499.08		136139
498.08		140506
497.08		138064
496.08		141772
495.08		146250
494.08		142585
493.08		136733
492.08		135556
491.08		138810
490.08		134674
489.08		137030
488.08		143848
487.08		142473
486.08		146479
485.08		142345
484.08		135772
483.08		139610
482.08		138094
481.08		135881
480.08		138628
479.08		133820
478.08		142377
477.08		137047
476.08		142912
475.08		133287
474.08		135628
473.08		137529
472.08		140133
471.08		137671
470.08		141085
469.08		135559
468.08		145149
467.08		140532
466.08		137232
465.08		142484
464.08		141961
463.08		138847
462.08		138105
461.08		140921
460.08		134770
459.08		139371
458.08		140444
457.08		141016
456.08		143134
455.08		138879
454.08		145214
453.08		145456
452.08		145937
451.08		149790
450.08		147386
449.08		141192
448.08		143619
447.08		146792
446.08		144687
445.08		136676
444.08		147845
443.08		140703
442.08		143665
441.08		145484
440.08		149013
439.08		144391
438.08		149476
437.08		151461
436.08		153540
435.08		144829
434.08		145341
433.08		149276
432.08		154159
431.08		147283
430.08		145236
429.08		144350
428.08		142249
427.08		149901
426.08		148166
425.08		149454
424.08		145895
423.08		154990
422.08		152088
421.08		149574
420.08		153314
419.08		151527
418.08		156852
417.08		149684
416.08		143255
415.08		155899
414.08		159812
413.08		160148
412.08		156843
411.08		159505
410.08		161155
409.08		155690
408.08		151513
407.08		149220
406.08		159998
405.08		157015
404.08		156621
403.08		151974
402.08		148485
401.08		154295
400.08		164299
399.08		168112
398.08		159250
397.08		165880
396.08		152373
395.08		160078
394.08		160625
393.08		150718
392.08		153197
391.08		158313
390.08		161368
389.08		166551
388.08		154892
387.08		152522
386.08		160216
385.08		157400
384.08		154759
383.08		158973
382.08		157690
381.08		160712
380.08		158716
379.08		164871
378.08		167591
377.08		163452
376.08		155904
375.08		158732
374.08		161405
373.08		165546
372.08		161790
371.08		160043
370.08		158712
369.08		159744
368.08		164265
367.08		164142
366.08		163258
365.08		161203
364.08		167490
363.08		172708
362.08		170299
361.08		163031
360.08		168893
359.08		166107
358.08		163427
357.08		167643
356.08		174933
355.08		165704
354.08		170083
353.08		167413
352.08		171831
351.08		166120
350.08		174849
349.08		171632
348.08		177013
347.08		175486
346.08		172701
345.08		172337
344.08		175681
343.08		176003
342.08		177469
341.08		181248
340.08		175003
339.08		179216
338.08		178829
337.08		176755
336.08		176733
335.08		183397
334.08		177940
333.08		182935
332.08		178089
331.08		187277
330.08		186696
329.08		191744
328.08		187997
327.08		180653
326.08		177124
325.08		181495
324.08		186574
323.08		184027
322.08		192375
321.08		176175
320.08		189844
319.08		188354
318.08		189976
317.08		188583
316.08		189093
315.08		187390
314.08		197128
313.08		193617
312.08		188924
311.08		182951
310.08		190813
309.08		191882
308.08		193785
307.08		197519
306.08		195995
305.08		205751
304.08		202142
303.08		194705
302.08		196799
301.08		189677
300.08		187810
299.08		180853
298.08		182275
297.08		183714
296.08		188124
295.08		181586
294.08		188464
293.08		173003
292.08		180277
291.08		181151
290.08		183168
289.08		193253
288.08		206798
287.08		229143
286.08		285567
285.08		412882
284.08		487392
283.08		334522
282.08		209465
281.08		184474
280.08		179389
279.08		175978
278.08		174756
277.08		174046
276.08		178556
275.08		182449
274.08		180176
273.08		178627
272.08		174871
271.08		176538
270.08		171882
269.08		183284
268.08		184319
267.08		183960
266.08		181516
265.08		178092
264.08		181276
263.08		185109
262.08		182881
261.08		179984
260.08		180387
259.08		181665
258.08		186558
257.08		187168
256.08		194696
255.08		181369
254.08		182140
253.08		187646
252.08		195387
251.08		189644
250.08		191489
249.08		197464
248.08		194217
247.08		193930
246.08		189697
245.08		195830
244.08		201655
243.08		199227
242.08		193601
241.08		191607
240.08		191406
239.08		199953
238.08		202479
237.08		198772
236.08		200032
235.08		201329
234.08		199597
233.08		201300
232.08		195281
231.08		191009
230.08		204450
229.08		197924
228.08		205793
227.08		207500
226.08		201496
225.08		208252
224.08		201057
223.08		209486
222.08		209721
221.08		203699
220.08		214533
219.08		212878
218.08		206217
217.08		208397
216.08		215297
215.08		211687
214.08		207092
213.08		208541
212.08		206549
211.08		208451
210.08		213445
209.08		206225
208.08		216314
207.08		219555
206.08		222275
205.08		224265
204.08		214691
203.08		215606
202.08		212963
201.08		219070
200.08		217669
199.08		213565
198.08		211682
197.08		223063
196.08		218455
195.08		211711
194.08		206286
193.08		216135
192.08		219506
191.08		223798
190.08		218199
189.08		228396
188.08		228737
187.08		228604
186.08		239715
185.08		243367
184.08		238786
183.08		238441
182.08		231690
181.08		218415
180.08		219482
179.08		218609
178.08		214985
177.08		210735
176.08		205901
175.08		205537
174.08		215460
173.08		219854
172.08		215892
171.08		223606
170.08		224121
169.08		242847
168.08		270234
167.08		263473
166.08		255608
165.08		237771
164.08		210264
163.08		190508
162.08		183778
161.08		172601
160.08		166818
159.08		163575
158.08		162728
157.08		155452
156.08		169119
155.08		183810
154.08		229208
153.08		256535
152.08		252344
151.08		296046
150.08		421976
149.08		401216
148.08		223737
147.08		159244
146.08		138969
145.08		130297
144.08		129733
143.08		118745
142.08		118466
141.08		113952
140.08		119371
139.08		116525
138.08		124333
137.08		125854
136.08		125420
135.08		136885
134.08		133130
133.08		130986
132.08		135416
131.08		120843
130.08		114785
129.08		110365
128.08		110569
127.08		106997
126.08		102774
125.08		100881
124.08		104825
123.08		109852
122.08		104588
121.08		107542
120.08		110526
119.08		121779
118.08		130613
117.08		143889
116.08		156792
115.08		151770
114.08		128122
113.08		106307
112.08		85334.7
111.08		73219.4
110.08		65903.2
109.08		59587.4
108.08		56200.5
107.08		50544.6
106.08		51789.4
105.08		46431.4
104.08		69693
103.08		129985
102.08		151274
101.08		100664
100.08		113370
99.08		303062
98.08		348172
97.08		115750
96.08		27799.4
95.08		21546.5
94.08		16908
93.08		15755.8
92.08		13718.3
91.08		14208.6
90.08		12448.5
89.08		13988.7
88.08		14889.4
87.08		13811.7
86.08		12654.8
85.08		12486.9
84.08		12093.6
83.08		13017.4
82.08		13455.9
81.08		12694.2
80.08		12248.9
79.08		14741.5
78.08		15602.5
77.08		16504
76.08		13629.7
75.08		16100.7
74.08		14084.1
73.08		12515.4
72.08		14789.6
71.08		14686.6
70.08		15495.2
69.08		14521.3
68.08		16095
67.08		14368.8
66.08		15731.7
65.08		13289.7
64.08		13939.2
63.08		13320.9
62.08		15703.4
61.08		19282.8
60.08		15154.9
59.08		16336.5
58.08		15346.3
57.08		14276.6
56.08		12598.5
55.08		15606.6
54.08		16220.2
53.08		16540.4
52.08		18559.5
51.08		17237.5
50.08		17041.2
49.08		16964.5
48.08		17686.2
47.08		16773.1
46.08		18661.1
45.08		18703
44.08		15734.8
43.08		18100.3
42.08		15834
41.08		17284.8
40.08		17792.7
39.08		15457
38.08		15739.4
37.08		16778.9
36.08		16742.9
35.08		15775.7
34.08		14780
33.08		14983.7
32.08		13388.2
31.08		16799.7
30.08		13393.9
29.08		18537.3
28.08		20738.1
27.08		27708.6
26.08		33352.7
25.08		39156.4
24.08		38190.5
23.08		28650.5
22.08		21938.2
21.08		15886.7
20.08		14034.2
19.08		14236.9
18.08		14520.9
17.08		13188.5
16.08		11882.1
15.08		12565.3
14.08		13798.8
13.08		16029.5
12.08		15179.4
11.08		12415.6
10.08		15078.4
9.08		16230.2
8.08		17958.8
7.08		16691.9
6.08		18956.9
5.08		12591.2
4.08		8818.23
3.08		10240.3
2.08		8393.85
1.08		6736.48
0.08		3871.17
-0.92		991.692
-1.92		428.769
-2.92		616.321
-3.92		134.192
-4.92		214.511
-5.92		107.275
-6.92		26.8557
-7.92		187.764
-8.92		160.842
-9.92		308.798

## Sheet: Titles C
21:55:05 Saturday, December 11, 2021
C:\Users\仝兆斌\Documents\Avantage\Avantage_Excel_Report.xls
XYW-3
数据文件 :	标题	文件名	评论
	Ce3d Scan	C:\...\Ce3d Scan_0.VGD
	N1s Scan	C:\...\N1s Scan_0.VGD
	C1s Scan	C:\...\C1s Scan_0.VGD
	P2p Scan	C:\...\P2p Scan_0.VGD
	Ce3d Scan	C:\...\Ce3d Scan.VGD
	O1s Scan	C:\...\O1s Scan.VGD
	N1s Scan	C:\...\N1s Scan.VGD
	C1s Scan	C:\...\C1s Scan.VGD
	P2p Scan	C:\...\P2p Scan.VGD
	XPS Survey	C:\...\XPS Surv

## Sheet: XPS Survey B
							Acquisition Parameters :
							聀
							Total acquisition time	13.6 secs
							k?p	1
﻿							Source Gun Type	Al K Alpha
轴	Energy	Elements=	1361				I?	400 祄
							\!	Standard
C:\Data Folder\20211110\20211110\XYW-2.DATA\XPS Survey.VGD							愱!	CAE : Pass Energy 200.0 eV
							e	1.000 eV
							Number of Energy Steps	1361
Binding Energy (E)
eV		Counts / s
1350.08		210095
1349.08		204540
1348.08		202806
1347.08		202648
1346.08		211581
1345.08		203541
1344.08		212099
1343.08		203919
1342.08		202661
1341.08		205149
1340.08		204385
1339.08		192675
1338.08		194407
1337.08		201244
1336.08		194715
1335.08		200492
1334.08		206321
1333.08		196734
1332.08		198180
1331.08		204595
1330.08		203174
1329.08		202963
1328.08		200827
1327.08		215273
1326.08		201192
1325.08		201130
1324.08		194426
1323.08		196696
1322.08		193739
1321.08		201941
1320.08		200396
1319.08		201343
1318.08		191118
1317.08		194341
1316.08		197995
1315.08		195554
1314.08		202675
1313.08		197767
1312.08		194285
1311.08		199642
1310.08		198862
1309.08		201615
1308.08		197155
1307.08		208642
1306.08		199400
1305.08		204404
1304.08		211348
1303.08		205666
1302.08		210793
1301.08		201964
1300.08		209914
1299.08		199629
1298.08		201775
1297.08		204614
1296.08		210627
1295.08		201806
1294.08		196727
1293.08		198252
1292.08		201168
1291.08		205745
1290.08		207675
1289.08		198765
1288.08		201874
1287.08		206271
1286.08		206908
1285.08		199953
1284.08		209618
1283.08		203914
1282.08		209850
1281.08		206073
1280.08		217983
1279.08		220496
1278.08		201365
1277.08		209011
1276.08		209957
1275.08		207138
1274.08		210410
1273.08		211036
1272.08		208321
1271.08		205088
1270.08		208452
1269.08		206066
1268.08		219044
1267.08		218059
1266.08		218586
1265.08		211753
1264.08		224793
1263.08		223435
1262.08		213589
1261.08		219948
1260.08		214755
1259.08		220917
1258.08		213749
1257.08		220392
1256.08		218965
1255.08		217479
1254.08		223461
1253.08		217918
1252.08		227028
1251.08		225847
1250.08		219249
1249.08		225533
1248.08		229219
1247.08		223980
1246.08		238661
1245.08		237262
1244.08		233763
1243.08		236900
1242.08		235208
1241.08		237668
1240.08		247109
1239.08		243179
1238.08		239586
1237.08		234031
1236.08		237654
1235.08		240003
1234.08		241816
1233.08		229385
1232.08		246578
1231.08		244006
1230.08		246293
1229.08		243819
1228.08		252443
1227.08		245547
1226.08		243866
1225.08		251282
1224.08		252117
1223.08		264233
1222.08		256656
1221.08		250572
1220.08		242332
1219.08		238935
1218.08		229102
1217.08		223927
1216.08		226891
1215.08		214278
1214.08		221989
1213.08		214526
1212.08		215596
1211.08		206824
1210.08		202653
1209.08		209342
1208.08		212513
1207.08		205712
1206.08		212342
1205.08		207730
1204.08		205618
1203.08		210852
1202.08		205463
1201.08		201480
1200.08		204735
1199.08		210153
1198.08		210078
1197.08		205918
1196.08		202828
1195.08		205122
1194.08		210397
1193.08		217837
1192.08		213290
1191.08		218007
1190.08		208912
1189.08		210802
1188.08		216027
1187.08		206972
1186.08		207765
1185.08		210278
1184.08		212651
1183.08		207860
1182.08		221315
1181.08		215049
1180.08		218363
1179.08		211408
1178.08		216601
1177.08		217739
1176.08		216067
1175.08		222250
1174.08		232209
1173.08		218790
1172.08		218816
1171.08		213153
1170.08		221121
1169.08		223703
1168.08		209590
1167.08		215899
1166.08		218455
1165.08		217114
1164.08		212501
1163.08		218193
1162.08		227215
1161.08		227325
1160.08		222188
1159.08		227392
1158.08		218309
1157.08		214345
1156.08		232020
1155.08		223055
1154.08		218056
1153.08		225961
1152.08		216802
1151.08		225042
1150.08		231170
1149.08		225737
1148.08		228869
1147.08		230274
1146.08		234087
1145.08		227776
1144.08		228954
1143.08		226150
1142.08		244380
1141.08		219559
1140.08		221534
1139.08		228386
1138.08		232721
1137.08		232502
1136.08		245386
1135.08		234708
1134.08		224994
1133.08		236507
1132.08		230142
1131.08		238094
1130.08		236364
1129.08		236793
1128.08		229597
1127.08		236581
1126.08		234229
1125.08		229428
1124.08		234418
1123.08		229414
1122.08		236886
1121.08		236522
1120.08		227892
1119.08		235410
1118.08		241070
1117.08		232561
1116.08		251400
1115.08		236164
1114.08		245052
1113.08		239808
1112.08		237859
1111.08		242713
1110.08		235572
1109.08		246066
1108.08		241186
1107.08		229043
1106.08		241255
1105.08		243343
1104.08		237805
1103.08		246473
1102.08		246579
1101.08		230840
1100.08		237266
1099.08		233726
1098.08		247941
1097.08		230246
1096.08		243724
1095.08		237132
1094.08		254088
1093.08		238000
1092.08		243936
1091.08		242322
1090.08		242451
1089.08		236972
1088.08		237254
1087.08		238254
1086.08		232131
1085.08		240284
1084.08		219080
1083.08		224683
1082.08		233839
1081.08		223682
1080.08		214333
1079.08		201701
1078.08		201851
1077.08		207683
1076.08		207657
1075.08		218464
1074.08		215924
1073.08		264268
1072.08		365315
1071.08		382018
1070.08		295902
1069.08		227437
1068.08		210787
1067.08		214917
1066.08		216702
1065.08		206153
1064.08		206536
1063.08		206784
1062.08		212674
1061.08		212448
1060.08		211574
1059.08		214496
1058.08		218056
1057.08		209087
1056.08		209987
1055.08		219663
1054.08		215363
1053.08		210202
1052.08		220093
1051.08		213836
1050.08		223835
1049.08		224757
1048.08		224034
1047.08		225327
1046.08		216997
1045.08		224720
1044.08		223070
1043.08		219176
1042.08		218055
1041.08		220069
1040.08		217724
1039.08		229356
1038.08		219578
1037.08		224240
1036.08		223733
1035.08		224645
1034.08		231046
1033.08		223335
1032.08		226788
1031.08		224271
1030.08		224690
1029.08		230029
1028.08		231972
1027.08		225258
1026.08		231697
1025.08		220426
1024.08		218000
1023.08		225202
1022.08		233172
1021.08		229640
1020.08		221698
1019.08		232765
1018.08		230847
1017.08		230781
1016.08		233095
1015.08		238115
1014.08		229585
1013.08		226403
1012.08		231256
1011.08		236866
1010.08		228535
1009.08		237312
1008.08		237102
1007.08		238146
1006.08		232776
1005.08		233420
1004.08		241325
1003.08		243655
1002.08		237216
1001.08		250361
1000.08		258705
999.08		251818
998.08		245225
997.08		249631
996.08		250739
995.08		237634
994.08		239311
993.08		238666
992.08		240650
991.08		229158
990.08		217225
989.08		220933
988.08		228497
987.08		223074
986.08		216100
985.08		218145
984.08		228178
983.08		223147
982.08		232997
981.08		236135
980.08		249392
979.08		255696
978.08		256178
977.08		260098
976.08		256488
975.08		254043
974.08		241331
973.08		236668
972.08		233534
971.08		223400
970.08		223696
969.08		215900
968.08		199633
967.08		208811
966.08		196222
965.08		191205
964.08		191157
963.08		190404
962.08		185689
961.08		184591
960.08		179130
959.08		180244
958.08		183600
957.08		186572
956.08		183042
955.08		195103
954.08		190147
953.08		182529
952.08		191389
951.08		183856
950.08		192094
949.08		186713
948.08		189801
947.08		186405
946.08		194571
945.08		190992
944.08		190418
943.08		197149
942.08		198334
941.08		193296
940.08		194538
939.08		203555
938.08		196277
937.08		203160
936.08		200792
935.08		190863
934.08		196894
933.08		190553
932.08		198354
931.08		192807
930.08		194993
929.08		198060
928.08		199565
927.08		198018
926.08		199469
925.08		203951
924.08		197063
923.08		204977
922.08		199562
921.08		203780
920.08		202793
919.08		197378
918.08		204680
917.08		200860
916.08		209681
915.08		201003
914.08		206202
913.08		205810
912.08		215287
911.08		201735
910.08		204276
909.08		206255
908.08		200230
907.08		199770
906.08		197849
905.08		208172
904.08		205723
903.08		207804
902.08		202525
901.08		199234
900.08		209648
899.08		206388
898.08		208942
897.08		210948
896.08		214815
895.08		202360
894.08		206373
893.08		211696
892.08		208642
891.08		213303
890.08		217378
889.08		213662
888.08		209108
887.08		207322
886.08		202833
885.08		215829
884.08		217583
883.08		216843
882.08		213763
881.08		218315
880.08		219272
879.08		228661
878.08		217107
877.08		214242
876.08		224521
875.08		220764
874.08		219729
873.08		224141
872.08		213605
871.08		217309
870.08		219715
869.08		218970
868.08		217091
867.08		215842
866.08		227716
865.08		214011
864.08		230381
863.08		225575
862.08		220692
861.08		222295
860.08		220463
859.08		227974
858.08		225508
857.08		228215
856.08		227012
855.08		218974
854.08		232032
853.08		231239
852.08		228145
851.08		226461
850.08		233070
849.08		224763
848.08		236650
847.08		230106
846.08		227666
845.08		227482
844.08		243217
843.08		230344
842.08		229110
841.08		229813
840.08		237902
839.08		233964
838.08		235857
837.08		229651
836.08		238567
835.08		233433
834.08		232255
833.08		227670
832.08		241549
831.08		226565
830.08		229537
829.08		231443
828.08		241042
827.08		243012
826.08		237957
825.08		240934
824.08		236972
823.08		237486
822.08		243262
821.08		246095
820.08		236078
819.08		240815
818.08		234989
817.08		235301
816.08		234724
815.08		245151
814.08		248609
813.08		238185
812.08		242682
811.08		247634
810.08		248552
809.08		248067
808.08		243691
807.08		240602
806.08		246789
805.08		252794
804.08		245583
803.08		240301
802.08		242063
801.08		254005
800.08		252288
799.08		255418
798.08		248116
797.08		246020
796.08		249576
795.08		251368
794.08		248063
793.08		259083
792.08		250821
791.08		256688
790.08		251350
789.08		251623
788.08		253316
787.08		249422
786.08		255791
785.08		255480
784.08		254523
783.08		250561
782.08		255183
781.08		261015
780.08		261662
779.08		258857
778.08		262522
777.08		253464
776.08		251430
775.08		263726
774.08		261116
773.08		265917
772.08		262639
771.08		270175
770.08		261655
769.08		273137
768.08		257419
767.08		268822
766.08		258989
765.08		260159
764.08		274761
763.08		261598
762.08		268825
761.08		264895
760.08		269990
759.08		273919
758.08		271492
757.08		263151
756.08		260720
755.08		278571
754.08		274453
753.08		275005
752.08		265051
751.08		260081
750.08		271572
749.08		265636
748.08		277299
747.08		278812
746.08		278646
745.08		267748
744.08		277693
743.08		274264
742.08		273563
741.08		274303
740.08		278357
739.08		272710
738.08		275598
737.08		277429
736.08		281243
735.08		271391
734.08		279971
733.08		273187
732.08		275829
731.08		280406
730.08		284555
729.08		270297
728.08		283633
727.08		280565
726.08		274746
725.08		285424
724.08		275601
723.08		279082
722.08		290620
721.08		281686
720.08		284360
719.08		293026
718.08		291575
717.08		292036
716.08		288050
715.08		288497
714.08		294126
713.08		293824
712.08		289839
711.08		300798
710.08		303113
709.08		289805
708.08		299040
707.08		297259
706.08		290764
705.08		301789
704.08		297159
703.08		292001
702.08		290284
701.08		290627
700.08		298204
699.08		296864
698.08		294155
697.08		302203
696.08		288776
695.08		289713
694.08		305488
693.08		290351
692.08		299363
691.08		301472
690.08		303495
689.08		309480
688.08		310036
687.08		309481
686.08		306191
685.08		314791
684.08		315349
683.08		306955
682.08		302907
681.08		309341
680.08		306885
679.08		307428
678.08		309697
677.08		310407
676.08		307562
675.08		310529
674.08		314389
673.08		312727
672.08		303451
671.08		307109
670.08		311354
669.08		303198
668.08		305943
667.08		300669
666.08		315649
665.08		313865
664.08		308257
663.08		303935
662.08		322917
661.08		320545
660.08		315088
659.08		329549
658.08		317165
657.08		320384
656.08		323590
655.08		321605
654.08		322841
653.08		313895
652.08		318691
651.08		319193
650.08		318563
649.08		313683
648.08		312624
647.08		328815
646.08		326695
645.08		334319
644.08		325140
643.08		330166
642.08		335834
641.08		328433
640.08		328338
639.08		329563
638.08		327249
637.08		322097
636.08		332978
635.08		340942
634.08		333243
633.08		330733
632.08		332312
631.08		338298
630.08		331224
629.08		334578
628.08		327698
627.08		339786
626.08		325990
625.08		336252
624.08		352185
623.08		339320
622.08		344285
621.08		337080
620.08		343336
619.08		343192
618.08		340814
617.08		341406
616.08		352575
615.08		344857
614.08		349352
613.08		340478
612.08		352324
611.08		360037
610.08		347528
609.08		338279
608.08		348956
607.08		353824
606.08		342149
605.08		346789
604.08		347781
603.08		345135
602.08		359221
601.08		360435
600.08		353905
599.08		353773
598.08		348657
597.08		340735
596.08		353648
595.08		350432
594.08		348624
593.08		364379
592.08		341625
591.08		364544
590.08		352634
589.08		363270
588.08		363522
587.08		350709
586.08		368322
585.08		359508
584.08		372010
583.08		357018
582.08		364540
581.08		351838
580.08		366830
579.08		351738
578.08		375589
577.08		350857
576.08		364018
575.08		358945
574.08		374088
573.08		356492
572.08		371300
571.08		374941
570.08		370452
569.08		359138
568.08		355100
567.08		358560
566.08		362437
565.08		369870
564.08		380597
563.08		375637
562.08		373861
561.08		370767
560.08		373781
559.08		368851
558.08		376739
557.08		376000
556.08		374099
555.08		378497
554.08		385306
553.08		380444
552.08		372277
551.08		371612
550.08		357960
549.08		361545
548.08		346873
547.08		344501
546.08		335596
545.08		333294
544.08		309791
543.08		312918
542.08		293571
541.08		281003
540.08		284544
539.08		282754
538.08		289601
537.08		301410
536.08		340173
535.08		344753
534.08		403208
533.08		570845
532.08		758441
531.08		743330
530.08		542295
529.08		349360
528.08		266708
527.08		250753
526.08		240770
525.08		244648
524.08		255391
523.08		269024
522.08		260089
521.08		259535
520.08		255019
519.08		259207
518.08		240916
517.08		237853
516.08		241772
515.08		236027
514.08		231931
513.08		230446
512.08		231165
511.08		229482
510.08		224357
509.08		214864
508.08		210013
507.08		214325
506.08		207757
505.08		202397
504.08		209262
503.08		196470
502.08		215098
501.08		225745
500.08		215430
499.08		234379
498.08		309045
497.08		414808
496.08		435059
495.08		294209
494.08		209849
493.08		178347
492.08		164224
491.08		162468
490.08		154191
489.08		158543
488.08		155858
487.08		149797
486.08		148267
485.08		158502
484.08		149477
483.08		155357
482.08		155011
481.08		148220
480.08		152504
479.08		151235
478.08		151506
477.08		154537
476.08		145858
475.08		144337
474.08		146113
473.08		148418
472.08		153803
471.08		154418
470.08		154647
469.08		149754
468.08		158666
467.08		151902
466.08		147740
465.08		143125
464.08		150809
463.08		152940
462.08		153705
461.08		150377
460.08		154391
459.08		151110
458.08		152700
457.08		149495
456.08		156075
455.08		152794
454.08		159796
453.08		159683
452.08		160905
451.08		158182
450.08		161040
449.08		159237
448.08		150325
447.08		158137
446.08		157886
445.08		166593
444.08		153354
443.08		163744
442.08		150367
441.08		163733
440.08		154522
439.08		162629
438.08		159512
437.08		160043
436.08		163186
435.08		154137
434.08		161296
433.08		155005
432.08		153587
431.08		148942
430.08		155976
429.08		159566
428.08		166549
427.08		161884
426.08		167960
425.08		166025
424.08		167113
423.08		162618
422.08		163424
421.08		161967
420.08		161523
419.08		158059
418.08		158718
417.08		149174
416.08		150119
415.08		154120
414.08		160805
413.08		155811
412.08		148636
411.08		151579
410.08		149390
409.08		153540
408.08		148867
407.08		149255
406.08		149367
405.08		150021
404.08		147737
403.08		155564
402.08		168046
401.08		205573
400.08		244699
399.08		256743
398.08		215548
397.08		170950
396.08		146763
395.08		146013
394.08		152996
393.08		143998
392.08		133248
391.08		142064
390.08		144304
389.08		141776
388.08		142980
387.08		148165
386.08		146419
385.08		138753
384.08		140549
383.08		142989
382.08		144533
381.08		147538
380.08		143674
379.08		152080
378.08		143098
377.08		149923
376.08		146434
375.08		150479
374.08		149846
373.08		152020
372.08		147467
371.08		147225
370.08		152971
369.08		147913
368.08		147415
367.08		153439
366.08		151278
365.08		157363
364.08		150691
363.08		156185
362.08		146112
361.08		157186
360.08		149405
359.08		158253
358.08		154943
357.08		150468
356.08		156079
355.08		147391
354.08		149420
353.08		149157
352.08		155124
351.08		157494
350.08		158487
349.08		150665
348.08		157611
347.08		165656
346.08		159077
345.08		157629
344.08		165818
343.08		160324
342.08		161896
341.08		157691
340.08		163798
339.08		159971
338.08		164845
337.08		168322
336.08		163284
335.08		168125
334.08		166619
333.08		159463
332.08		168475
331.08		171355
330.08		167644
329.08		162992
328.08		165511
327.08		161052
326.08		164676
325.08		170132
324.08		165177
323.08		170244
322.08		171884
321.08		179541
320.08		176299
319.08		174548
318.08		182194
317.08		177779
316.08		177378
315.08		178483
314.08		177110
313.08		175342
312.08		178512
311.08		173501
310.08		185711
309.08		187071
308.08		183214
307.08		184004
306.08		178137
305.08		179380
304.08		174472
303.08		174350
302.08		174092
301.08		159221
300.08		162455
299.08		153327
298.08		157243
297.08		151553
296.08		141536
295.08		132767
294.08		135160
293.08		132581
292.08		126987
291.08		140425
290.08		135272
289.08		161389
288.08		206580
287.08		296316
286.08		430204
285.08		605753
284.08		559056
283.08		285981
282.08		141363
281.08		107565
280.08		103897
279.08		101407
278.08		95412.6
277.08		100750
276.08		96015.5
275.08		89845.5
274.08		101472
273.08		95079
272.08		98274.3
271.08		113801
270.08		137781
269.08		145757
268.08		139567
267.08		109918
266.08		96532.4
265.08		97750.2
264.08		90778.9
263.08		90396.8
262.08		87345
261.08		89194.2
260.08		88361.1
259.08		88478.2
258.08		85253
257.08		86417.5
256.08		87965.3
255.08		88935.5
254.08		88816.7
253.08		87310.7
252.08		84545
251.08		84493.9
250.08		87408.4
249.08		87581.7
248.08		91998.8
247.08		86910
246.08		86135
245.08		83632.9
244.08		84877.2
243.08		86420.8
242.08		88394.8
241.08		94472.5
240.08		83198.8
239.08		91908.9
238.08		89574.7
237.08		86836.7
236.08		83634.4
235.08		95906.2
234.08		87298.9
233.08		88262.6
232.08		88891.4
231.08		87357.8
230.08		91078.3
229.08		90174
228.08		84510.1
227.08		89513.3
226.08		77865.2
225.08		90198.4
224.08		83704.3
223.08		85180.4
222.08		89326.1
221.08		87919.4
220.08		90283.6
219.08		92267.2
218.08		94684.9
217.08		96948.7
216.08		91378.2
215.08		90448.8
214.08		86968.4
213.08		78514.5
212.08		80473.3
211.08		70622.9
210.08		68168
209.08		68543.9
208.08		68412.6
207.08		63252.2
206.08		56883.7
205.08		56800.1
204.08		56299
203.08		56991.9
202.08		58041.8
201.08		73382.4
200.08		121312
199.08		160479
198.08		169461
197.08		110869
196.08		67086.4
195.08		49855.8
194.08		52973.6
193.08		58994.5
192.08		66451
191.08		89291.3
190.08		88316.9
189.08		78418.2
188.08		67666.6
187.08		52243.3
186.08		49837.2
185.08		49174.4
184.08		46923.6
183.08		44538.1
182.08		48828.5
181.08		47531.3
180.08		45818.4
179.08		47033
178.08		44464.3
177.08		46495.3
176.08		46201.8
175.08		47571.9
174.08		48579.8
173.08		44288.9
172.08		43531.3
171.08		43995.3
170.08		44441.4
169.08		49181.5
168.08		46092.3
167.08		47112.8
166.08		48004.8
165.08		47637.1
164.08		44881.2
163.08		49239.9
162.08		44601.6
161.08		46815
160.08		47812.7
159.08		46678.9
158.08		42102.7
157.08		42383.9
156.08		46704.9
155.08		53055.6
154.08		50779.2
153.08		55064.6
152.08		50370
151.08		49505.1
150.08		46682.2
149.08		49918.5
148.08		41323.9
147.08		41528.9
146.08		39985.7
145.08		37991.6
144.08		38087.4
143.08		34397.5
142.08		35380.2
141.08		36925
140.08		30663.7
139.08		33340.6
138.08		33312.1
137.08		35046.2
136.08		39505.7
135.08		44348.2
134.08		79581.2
133.08		107562
132.08		83589.7
131.08		46907.9
130.08		36283.9
129.08		35888.2
128.08		32824.7
127.08		34083.8
126.08		34118.8
125.08		34164.4
124.08		34222.5
123.08		30265.9
122.08		31986.5
121.08		34660.4
120.08		35491.8
119.08		31693.2
118.08		32859.2
117.08		33145
116.08		30950.8
115.08		34646
114.08		29181.7
113.08		31701.2
112.08		32979.1
111.08		29460.1
110.08		30107.5
109.08		30257.9
108.08		27195.8
107.08		32826.7
106.08		30105
105.08		28549.7
104.08		37989.2
103.08		40479.7
102.08		37728
101.08		36044.1
100.08		33172.7
99.08		33876.4
98.08		33476.2
97.08		32326.2
96.08		30545.2
95.08		29209
94.08		30912.6
93.08		29364.3
92.08		29320.3
91.08		30324.2
90.08		29238.6
89.08		31414.3
88.08		30461.7
87.08		31875.8
86.08		30286.9
85.08		34377.2
84.08		36148.6
83.08		31886.3
82.08		31617
81.08		35908.7
80.08		35109.3
79.08		36091.3
78.08		33765.3
77.08		32043.2
76.08		26364.7
75.08		30800
74.08		27878.7
73.08		24213.1
72.08		27980.5
71.08		27115.2
70.08		25864.5
69.08		23320.7
68.08		24277
67.08		22483.5
66.08		24418.6
65.08		32723.6
64.08		56471.9
63.08		87728.1
62.08		63640.5
61.08		39186.3
60.08		27320.8
59.08		27455.8
58.08		26152.1
57.08		23971.1
56.08		23367.7
55.08		22151.2
54.08		26025.2
53.08		24931.6
52.08		24205.7
51.08		25842.9
50.08		24707.3
49.08		26250.9
48.08		27369.7
47.08		27056.9
46.08		26838.6
45.08		27703.2
44.08		24949.7
43.08		25564.2
42.08		23043.8
41.08		19756.9
40.08		22549.8
39.08		19591.2
38.08		19779.6
37.08		18761.8
36.08		16729
35.08		16427.7
34.08		16576.7
33.08		17111.4
32.08		20921.4
31.08		39253.2
30.08		51353.3
29.08		42284.1
28.08		26985.6
27.08		28402.4
26.08		31952.5
25.08		34010.9
24.08		33486.3
23.08		30358.8
22.08		27057.9
21.08		19112.6
20.08		16009.4
19.08		15319
18.08		14145.8
17.08		17846.9
16.08		21187.7
15.08		20670.6
14.08		17017.5
13.08		13292.6
12.08		13214.2
11.08		9101.93
10.08		11174.6
9.08		13557.1
8.08		12208.1
7.08		13093.5
6.08		18020.2
5.08		19226.5
4.08		17372.7
3.08		8393.62
2.08		2610.26
1.08		924.348
0.08		1111.51
-0.92		495.64
-1.92		13.5284
-2.92		562.801
-3.92		187.719
-4.92		361.887
-5.92		174.414
-6.92		214.601
-7.92		201.175
-8.92		120.641
-9.92		107.539

## Sheet: Titles B
21:54:32 Saturday, December 11, 2021
C:\Users\仝兆斌\Documents\Avantage\Avantage_Excel_Report.xls
XYW-2
数据文件 :	标题	文件名	评论
	Ce3d Scan	C:\...\Ce3d Scan_0.VGD
	O1s Scan	C:\...\O1s Scan_0.VGD
	C1s Scan	C:\...\C1s Scan_0.VGD
	Ce3d Scan	C:\...\Ce3d Scan.VGD
	O1s Scan	C:\...\O1s Scan.VGD
	C1s Scan	C:\...\C1s Scan.VGD
	XPS Survey	C:\...\XPS Surv

## Sheet: XPS Survey A
							Acquisition Parameters :
							聀
							Total acquisition time	13.6 secs
							k?p	1
﻿							Source Gun Type	Al K Alpha
轴	Energy	Elements=	1361				I?	400 祄
							\!	Standard
C:\Data Folder\20211110\20211110\XYW-1.DATA\XPS Survey.VGD							愱!	CAE : Pass Energy 200.0 eV
							e	1.000 eV
							Number of Energy Steps	1361
Binding Energy (E)
eV		Counts / s
1350.08		312848
1349.08		304939
1348.08		313972
1347.08		306574
1346.08		310382
1345.08		311331
1344.08		313918
1343.08		319815
1342.08		301222
1341.08		313147
1340.08		311179
1339.08		307742
1338.08		292009
1337.08		315632
1336.08		300961
1335.08		295098
1334.08		307417
1333.08		310120
1332.08		303792
1331.08		320641
1330.08		313660
1329.08		313725
1328.08		306716
1327.08		306479
1326.08		300259
1325.08		320312
1324.08		302182
1323.08		296399
1322.08		298631
1321.08		312916
1320.08		315138
1319.08		300985
1318.08		300104
1317.08		297477
1316.08		298773
1315.08		297246
1314.08		295897
1313.08		309264
1312.08		299138
1311.08		278169
1310.08		299058
1309.08		297019
1308.08		315229
1307.08		312036
1306.08		311193
1305.08		314786
1304.08		315473
1303.08		304276
1302.08		299190
1301.08		302183
1300.08		300987
1299.08		311160
1298.08		292716
1297.08		304810
1296.08		295594
1295.08		300556
1294.08		291164
1293.08		295628
1292.08		301014
1291.08		297593
1290.08		299266
1289.08		297888
1288.08		295337
1287.08		313841
1286.08		296234
1285.08		302882
1284.08		315229
1283.08		304916
1282.08		309857
1281.08		299187
1280.08		302064
1279.08		304963
1278.08		317340
1277.08		309569
1276.08		310719
1275.08		299187
1274.08		310971
1273.08		316619
1272.08		306226
1271.08		315415
1270.08		309187
1269.08		302277
1268.08		314263
1267.08		305356
1266.08		301816
1265.08		313702
1264.08		317413
1263.08		306941
1262.08		318035
1261.08		311767
1260.08		313895
1259.08		326424
1258.08		310184
1257.08		318962
1256.08		302208
1255.08		310894
1254.08		329226
1253.08		312309
1252.08		319178
1251.08		323797
1250.08		309296
1249.08		324584
1248.08		326224
1247.08		322966
1246.08		340106
1245.08		334702
1244.08		326901
1243.08		334016
1242.08		318993
1241.08		331330
1240.08		321238
1239.08		334422
1238.08		332821
1237.08		337270
1236.08		333468
1235.08		344418
1234.08		339711
1233.08		346026
1232.08		336148
1231.08		347161
1230.08		354613
1229.08		337110
1228.08		341724
1227.08		359148
1226.08		353040
1225.08		350263
1224.08		359382
1223.08		358339
1222.08		352878
1221.08		358477
1220.08		350280
1219.08		338948
1218.08		325590
1217.08		322061
1216.08		321968
1215.08		324081
1214.08		321015
1213.08		317508
1212.08		315261
1211.08		313303
1210.08		310867
1209.08		310663
1208.08		322242
1207.08		304380
1206.08		307231
1205.08		307538
1204.08		307923
1203.08		314590
1202.08		306314
1201.08		312690
1200.08		310508
1199.08		314418
1198.08		321565
1197.08		312775
1196.08		315054
1195.08		311175
1194.08		300775
1193.08		315570
1192.08		320186
1191.08		315885
1190.08		310396
1189.08		314060
1188.08		315505
1187.08		314866
1186.08		314361
1185.08		326010
1184.08		314981
1183.08		313133
1182.08		320521
1181.08		318662
1180.08		308415
1179.08		315678
1178.08		312584
1177.08		308581
1176.08		316776
1175.08		311164
1174.08		320513
1173.08		319329
1172.08		317592
1171.08		317006
1170.08		314455
1169.08		324274
1168.08		333465
1167.08		328104
1166.08		324636
1165.08		323873
1164.08		323559
1163.08		332773
1162.08		320636
1161.08		319527
1160.08		323016
1159.08		329631
1158.08		324382
1157.08		326411
1156.08		330581
1155.08		331094
1154.08		335427
1153.08		344126
1152.08		320827
1151.08		336603
1150.08		338563
1149.08		337738
1148.08		336573
1147.08		328457
1146.08		340258
1145.08		345158
1144.08		331243
1143.08		329011
1142.08		323266
1141.08		334913
1140.08		345808
1139.08		344584
1138.08		344712
1137.08		341089
1136.08		352051
1135.08		342109
1134.08		342488
1133.08		348849
1132.08		342311
1131.08		352649
1130.08		349827
1129.08		350429
1128.08		355202
1127.08		348865
1126.08		352109
1125.08		344063
1124.08		340166
1123.08		347268
1122.08		351894
1121.08		345366
1120.08		350841
1119.08		347368
1118.08		349617
1117.08		359246
1116.08		347990
1115.08		362672
1114.08		356273
1113.08		348110
1112.08		346886
1111.08		349998
1110.08		361647
1109.08		359776
1108.08		355587
1107.08		356806
1106.08		358723
1105.08		357861
1104.08		360534
1103.08		356362
1102.08		362638
1101.08		361424
1100.08		364820
1099.08		363297
1098.08		363417
1097.08		367432
1096.08		365342
1095.08		363286
1094.08		366885
1093.08		372656
1092.08		356428
1091.08		372121
1090.08		363394
1089.08		377431
1088.08		371407
1087.08		367211
1086.08		374239
1085.08		370428
1084.08		365564
1083.08		352846
1082.08		346722
1081.08		341530
1080.08		329939
1079.08		319554
1078.08		336163
1077.08		334634
1076.08		329409
1075.08		332118
1074.08		367368
1073.08		459235
1072.08		581759
1071.08		558341
1070.08		443175
1069.08		352401
1068.08		332687
1067.08		336403
1066.08		328728
1065.08		330902
1064.08		338870
1063.08		327237
1062.08		325227
1061.08		329605
1060.08		331556
1059.08		324548
1058.08		335885
1057.08		332200
1056.08		331163
1055.08		336303
1054.08		326430
1053.08		332981
1052.08		339190
1051.08		329941
1050.08		352703
1049.08		337109
1048.08		344739
1047.08		357459
1046.08		343276
1045.08		349187
1044.08		341495
1043.08		349515
1042.08		343566
1041.08		346173
1040.08		342252
1039.08		338321
1038.08		345562
1037.08		345988
1036.08		338661
1035.08		352177
1034.08		351710
1033.08		345856
1032.08		339394
1031.08		350218
1030.08		352368
1029.08		356110
1028.08		350673
1027.08		369847
1026.08		359204
1025.08		352312
1024.08		355183
1023.08		354344
1022.08		358016
1021.08		364925
1020.08		353985
1019.08		362278
1018.08		368964
1017.08		368179
1016.08		365688
1015.08		370706
1014.08		365588
1013.08		356908
1012.08		369859
1011.08		353149
1010.08		361069
1009.08		355706
1008.08		362045
1007.08		365120
1006.08		370129
1005.08		367397
1004.08		371394
1003.08		371072
1002.08		378994
1001.08		370677
1000.08		385566
999.08		385975
998.08		379547
997.08		374321
996.08		377317
995.08		380327
994.08		368146
993.08		373200
992.08		368893
991.08		361126
990.08		350317
989.08		365827
988.08		351978
987.08		357978
986.08		363398
985.08		358690
984.08		367756
983.08		365187
982.08		366542
981.08		372149
980.08		371324
979.08		382750
978.08		389527
977.08		392089
976.08		394333
975.08		389436
974.08		379791
973.08		371874
972.08		375555
971.08		363876
970.08		365374
969.08		349452
968.08		348255
967.08		331844
966.08		324381
965.08		321868
964.08		326694
963.08		313417
962.08		323076
961.08		325868
960.08		326570
959.08		321904
958.08		318661
957.08		325584
956.08		319915
955.08		326924
954.08		331452
953.08		317810
952.08		320766
951.08		325359
950.08		325714
949.08		325153
948.08		327101
947.08		330060
946.08		318188
945.08		321991
944.08		325194
943.08		323600
942.08		329129
941.08		327351
940.08		332982
939.08		333482
938.08		326280
937.08		332134
936.08		332747
935.08		331374
934.08		335522
933.08		334061
932.08		330612
931.08		328100
930.08		332834
929.08		325918
928.08		332437
927.08		322444
926.08		331790
925.08		330424
924.08		325634
923.08		342211
922.08		333302
921.08		334082
920.08		325306
919.08		329230
918.08		338862
917.08		349181
916.08		355053
915.08		331589
914.08		331823
913.08		320926
912.08		329268
911.08		316044
910.08		325887
909.08		312388
908.08		326294
907.08		320996
906.08		332514
905.08		321450
904.08		333123
903.08		331974
902.08		336787
901.08		332749
900.08		328812
899.08		333150
898.08		352078
897.08		320857
896.08		308843
895.08		298386
894.08		290883
893.08		283855
892.08		293288
891.08		297399
890.08		303861
889.08		302485
888.08		317229
887.08		310582
886.08		314565
885.08		325719
884.08		327670
883.08		342606
882.08		323641
881.08		302332
880.08		290814
879.08		277908
878.08		274598
877.08		266146
876.08		277894
875.08		265137
874.08		261834
873.08		272007
872.08		272256
871.08		268107
870.08		273899
869.08		286444
868.08		268045
867.08		270973
866.08		282154
865.08		273302
864.08		271783
863.08		273529
862.08		268917
861.08		286312
860.08		275853
859.08		282064
858.08		266665
857.08		286818
856.08		281698
855.08		283478
854.08		287129
853.08		281557
852.08		290657
851.08		287404
850.08		284670
849.08		278253
848.08		282859
847.08		284795
846.08		288613
845.08		277850
844.08		280099
843.08		292782
842.08		286495
841.08		279454
840.08		297259
839.08		281756
838.08		287758
837.08		282432
836.08		289802
835.08		281427
834.08		285142
833.08		293249
832.08		280654
831.08		291867
830.08		292794
829.08		292799
828.08		295014
827.08		298974
826.08		295067
825.08		289040
824.08		285681
823.08		283882
822.08		283305
821.08		281050
820.08		277969
819.08		277222
818.08		270082
817.08		274565
816.08		264565
815.08		271642
814.08		272716
813.08		269315
812.08		263953
811.08		270163
810.08		264657
809.08		272110
808.08		269193
807.08		260163
806.08		263838
805.08		268730
804.08		259266
803.08		263172
802.08		262265
801.08		260676
800.08		254066
799.08		260345
798.08		254816
797.08		256975
796.08		254567
795.08		259728
794.08		257509
793.08		256750
792.08		258390
791.08		258176
790.08		257500
789.08		257748
788.08		254860
787.08		258967
786.08		251203
785.08		256894
784.08		249339
783.08		261536
782.08		253716
781.08		268689
780.08		256794
779.08		266614
778.08		256514
777.08		255143
776.08		259315
775.08		251616
774.08		263467
773.08		263014
772.08		268191
771.08		260396
770.08		273992
769.08		271838
768.08		266629
767.08		265464
766.08		264142
765.08		268354
764.08		272035
763.08		265736
762.08		276509
761.08		270632
760.08		266680
759.08		272987
758.08		276328
757.08		264014
756.08		262980
755.08		262437
754.08		272444
753.08		271198
752.08		278687
751.08		277190
750.08		272108
749.08		270658
748.08		272660
747.08		270770
746.08		275808
745.08		274294
744.08		274619
743.08		280322
742.08		273995
741.08		286382
740.08		277660
739.08		284417
738.08		273769
737.08		288646
736.08		285642
735.08		278831
734.08		281784
733.08		273406
732.08		282555
731.08		281737
730.08		291881
729.08		287840
728.08		281094
727.08		284191
726.08		280145
725.08		285028
724.08		289118
723.08		285640
722.08		280688
721.08		281959
720.08		279984
719.08		281390
718.08		281375
717.08		290614
716.08		282176
715.08		285276
714.08		290809
713.08		281876
712.08		287240
711.08		281597
710.08		289229
709.08		286332
708.08		281102
707.08		284019
706.08		277662
705.08		280212
704.08		294752
703.08		289714
702.08		289399
701.08		281471
700.08		284516
699.08		286791
698.08		290932
697.08		290742
696.08		291503
695.08		281142
694.08		293756
693.08		290576
692.08		298035
691.08		294363
690.08		290366
689.08		295743
688.08		288112
687.08		301591
686.08		290479
685.08		293874
684.08		294590
683.08		304171
682.08		303843
681.08		318189
680.08		296576
679.08		292104
678.08		297137
677.08		309502
676.08		287712
675.08		307553
674.08		289038
673.08		301001
672.08		302062
671.08		305006
670.08		302320
669.08		293985
668.08		303694
667.08		298814
666.08		307185
665.08		304546
664.08		305732
663.08		301725
662.08		307662
661.08		309787
660.08		314331
659.08		306330
658.08		305419
657.08		303899
656.08		308286
655.08		316065
654.08		322715
653.08		308020
652.08		314178
651.08		315874
650.08		312416
649.08		308946
648.08		312014
647.08		323666
646.08		323898
645.08		320877
644.08		320102
643.08		316096
642.08		324280
641.08		320078
640.08		322273
639.08		318558
638.08		328958
637.08		330467
636.08		321467
635.08		332331
634.08		325623
633.08		327905
632.08		323993
631.08		325055
630.08		342613
629.08		324840
628.08		330603
627.08		329657
626.08		329773
625.08		342760
624.08		327956
623.08		332224
622.08		331082
621.08		331837
620.08		331993
619.08		329028
618.08		334775
617.08		332199
616.08		343182
615.08		339530
614.08		338418
613.08		336756
612.08		340985
611.08		343756
610.08		342541
609.08		345442
608.08		342781
607.08		343849
606.08		343862
605.08		335959
604.08		334475
603.08		348188
602.08		344130
601.08		355374
600.08		354375
599.08		351293
598.08		349578
597.08		342498
596.08		349948
595.08		360507
594.08		361544
593.08		348421
592.08		342645
591.08		347254
590.08		345045
589.08		351006
588.08		359955
587.08		352824
586.08		348834
585.08		349489
584.08		366112
583.08		362533
582.08		354568
581.08		364972
580.08		358373
579.08		368129
578.08		363782
577.08		358037
576.08		374483
575.08		375386
574.08		360102
573.08		365468
572.08		359297
571.08		361372
570.08		364705
569.08		359869
568.08		362820
567.08		370676
566.08		354709
565.08		371862
564.08		379257
563.08		379873
562.08		370254
561.08		368587
560.08		365150
559.08		371093
558.08		382140
557.08		383757
556.08		385595
555.08		387141
554.08		374324
553.08		371522
552.08		383641
551.08		379504
550.08		365030
549.08		358860
548.08		347558
547.08		344000
546.08		345058
545.08		332462
544.08		322166
543.08		305552
542.08		301341
541.08		297734
540.08		305383
539.08		306577
538.08		307597
537.08		335946
536.08		367489
535.08		368748
534.08		413944
533.08		611406
532.08		754946
531.08		696868
530.08		564386
529.08		409159
528.08		306923
527.08		269703
526.08		268325
525.08		285498
524.08		279822
523.08		287947
522.08		281684
521.08		264411
520.08		263726
519.08		262123
518.08		259814
517.08		260537
516.08		251973
515.08		261722
514.08		251553
513.08		254508
512.08		256002
511.08		247636
510.08		238622
509.08		242705
508.08		239844
507.08		233464
506.08		219237
505.08		220953
504.08		217392
503.08		215054
502.08		231881
501.08		247618
500.08		241727
499.08		267268
498.08		368465
497.08		488713
496.08		448859
495.08		326504
494.08		229933
493.08		188702
492.08		179311
491.08		173267
490.08		167976
489.08		159918
488.08		167062
487.08		172843
486.08		159292
485.08		165736
484.08		164144
483.08		159567
482.08		163442
481.08		162878
480.08		160032
479.08		160248
478.08		160435
477.08		159523
476.08		158320
475.08		163610
474.08		156868
473.08		161046
472.08		156656
471.08		165994
470.08		154357
469.08		164422
468.08		161572
467.08		158482
466.08		162505
465.08		155996
464.08		163131
463.08		156342
462.08		161126
461.08		166373
460.08		161398
459.08		165926
458.08		164195
457.08		162936
456.08		167561
455.08		170086
454.08		168167
453.08		165711
452.08		174421
451.08		166625
450.08		163707
449.08		170530
448.08		171784
447.08		166857
446.08		173642
445.08		157875
444.08		157486
443.08		164142
442.08		168688
441.08		165279
440.08		177326
439.08		172550
438.08		165784
437.08		170215
436.08		167822
435.08		172657
434.08		172744
433.08		173578
432.08		168605
431.08		166743
430.08		166733
429.08		164404
428.08		168972
427.08		168804
426.08		169006
425.08		174762
424.08		171104
423.08		169787
422.08		171036
421.08		173239
420.08		171234
419.08		175378
418.08		170942
417.08		165764
416.08		172562
415.08		172999
414.08		172120
413.08		170313
412.08		172726
411.08		167684
410.08		168101
409.08		175944
408.08		172101
407.08		173997
406.08		167756
405.08		168091
404.08		173657
403.08		169771
402.08		175078
401.08		186567
400.08		211030
399.08		220532
398.08		204013
397.08		186968
396.08		168548
395.08		172704
394.08		169961
393.08		168283
392.08		169605
391.08		169595
390.08		170630
389.08		166440
388.08		165045
387.08		168475
386.08		170694
385.08		171970
384.08		171628
383.08		172501
382.08		168517
381.08		173156
380.08		177080
379.08		171659
378.08		175491
377.08		174611
376.08		175236
375.08		179826
374.08		168592
373.08		177287
372.08		182351
371.08		174086
370.08		171243
369.08		171082
368.08		182703
367.08		182807
366.08		177997
365.08		180544
364.08		179182
363.08		179480
362.08		182399
361.08		181378
360.08		182658
359.08		190397
358.08		175887
357.08		183734
356.08		175631
355.08		186288
354.08		182791
353.08		190788
352.08		189114
351.08		190362
350.08		188382
349.08		193905
348.08		190182
347.08		195591
346.08		197431
345.08		191555
344.08		186365
343.08		187780
342.08		193209
341.08		194925
340.08		192840
339.08		195331
338.08		196399
337.08		183864
336.08		195624
335.08		194990
334.08		202710
333.08		187729
332.08		202031
331.08		201459
330.08		205212
329.08		205516
328.08		199384
327.08		206568
326.08		199906
325.08		207196
324.08		202068
323.08		205380
322.08		205579
321.08		205655
320.08		208659
319.08		201629
318.08		210489
317.08		206920
316.08		202338
315.08		208524
314.08		211899
313.08		210774
312.08		219801
311.08		220083
310.08		213806
309.08		218957
308.08		218673
307.08		213864
306.08		218786
305.08		213264
304.08		216144
303.08		213427
302.08		216589
301.08		203238
300.08		196767
299.08		181829
298.08		185628
297.08		188786
296.08		180138
295.08		170840
294.08		175896
293.08		174639
292.08		174098
291.08		176776
290.08		181334
289.08		204491
288.08		246312
287.08		327122
286.08		472121
285.08		591172
284.08		552564
283.08		311713
282.08		181029
281.08		155430
280.08		143680
279.08		140201
278.08		141493
277.08		139491
276.08		142598
275.08		136286
274.08		131955
273.08		136297
272.08		153646
271.08		186623
270.08		214534
269.08		221480
268.08		196894
267.08		159773
266.08		144185
265.08		139334
264.08		132293
263.08		133186
262.08		131084
261.08		131333
260.08		129207
259.08		122211
258.08		125619
257.08		129760
256.08		129478
255.08		130281
254.08		133445
253.08		130189
252.08		131307
251.08		130684
250.08		130642
249.08		128102
248.08		130714
247.08		133002
246.08		126077
245.08		129448
244.08		134558
243.08		126185
242.08		129301
241.08		129952
240.08		132677
239.08		129128
238.08		134015
237.08		128259
236.08		133679
235.08		133974
234.08		131069
233.08		132131
232.08		124611
231.08		128156
230.08		121263
229.08		131303
228.08		126202
227.08		129690
226.08		129583
225.08		126018
224.08		126513
223.08		132157
222.08		133004
221.08		136057
220.08		128996
219.08		140099
218.08		134190
217.08		141568
216.08		133180
215.08		132058
214.08		129705
213.08		118476
212.08		112186
211.08		104784
210.08		107812
209.08		104556
208.08		107111
207.08		100872
206.08		92982.1
205.08		92057
204.08		81238
203.08		84070.4
202.08		99654.3
201.08		142642
200.08		208388
199.08		266300
198.08		240174
197.08		162353
196.08		99558.6
195.08		79928.3
194.08		79864.7
193.08		78398.9
192.08		79909.5
191.08		99138
190.08		102257
189.08		93602.4
188.08		86027.8
187.08		80889.2
186.08		77390.2
185.08		74693.2
184.08		75000.7
183.08		77050
182.08		72069.8
181.08		72900.5
180.08		69435.2
179.08		66654.6
178.08		73471.6
177.08		76874.8
176.08		71349.8
175.08		74212.8
174.08		75121.8
173.08		77928.2
172.08		70514.6
171.08		70693.3
170.08		74070.5
169.08		73733.2
168.08		70834.2
167.08		71282.7
166.08		73716
165.08		73602.2
164.08		73705.7
163.08		69648
162.08		71801.8
161.08		72836.1
160.08		71754.7
159.08		69191.1
158.08		69622.3
157.08		65467.9
156.08		68114.6
155.08		76083.3
154.08		70935.2
153.08		76721.1
152.08		76904.1
151.08		72783.5
150.08		74595.7
149.08		80174.5
148.08		73582.3
147.08		69457.8
146.08		67502.3
145.08		64057.5
144.08		62049.7
143.08		63946.5
142.08		63831.3
141.08		65730
140.08		67310.9
139.08		63060.1
138.08		66475.4
137.08		64907.6
136.08		63031.7
135.08		65900.1
134.08		82504
133.08		103257
132.08		104352
131.08		75688.8
130.08		65991.6
129.08		62476.1
128.08		59690.4
127.08		59771.8
126.08		63647.3
125.08		67570.4
124.08		67645.2
123.08		64223.4
122.08		70275.8
121.08		77219.4
120.08		67361.7
119.08		65278.8
118.08		62245
117.08		69112.1
116.08		59661.9
115.08		64257.1
114.08		71233.6
113.08		73569.2
112.08		74683
111.08		70282.9
110.08		72167.4
109.08		69826.2
108.08		61694
107.08		56736.4
106.08		48864.3
105.08		39202.9
104.08		40721.3
103.08		38981
102.08		46498.1
101.08		38262.4
100.08		38138
99.08		44908.6
98.08		46801.4
97.08		36043.4
96.08		33095.7
95.08		33071.8
94.08		33911.7
93.08		32165.8
92.08		34962.3
91.08		36033.8
90.08		34818.6
89.08		36704.5
88.08		37832.5
87.08		34220.6
86.08		36370.9
85.08		40026.8
84.08		36427.7
83.08		36972.8
82.08		36452.9
81.08		39098.3
80.08		38735
79.08		38109.6
78.08		33514.8
77.08		38941
76.08		35770.3
75.08		38232.1
74.08		32366.2
73.08		33439.9
72.08		31151.9
71.08		27722.7
70.08		28494.2
69.08		28183.1
68.08		29945
67.08		29540.8
66.08		35456.4
65.08		43621.7
64.08		78292.4
63.08		94077.3
62.08		69584.4
61.08		42123.9
60.08		33024.5
59.08		27231.6
58.08		30878.5
57.08		27627.1
56.08		29484.7
55.08		27505.6
54.08		26226.1
53.08		29051.6
52.08		29853.9
51.08		31093.4
50.08		28711.4
49.08		31001.5
48.08		29864
47.08		30121.5
46.08		26929.2
45.08		30174.4
44.08		32930
43.08		29719.6
42.08		30258.6
41.08		26784.4
40.08		25925.7
39.08		26034.6
38.08		26148.6
37.08		24053.2
36.08		25425.7
35.08		22599.8
34.08		17707.3
33.08		22487.1
32.08		27975
31.08		43794.5
30.08		54226.7
29.08		40245.4
28.08		30130.5
27.08		29682.8
26.08		33350.9
25.08		39756.4
24.08		36484
23.08		34624.9
22.08		32298.9
21.08		29556.4
20.08		26307.8
19.08		24312
18.08		26142.6
17.08		27044.2
16.08		30655.1
15.08		22849.4
14.08		18498.2
13.08		13173.4
12.08		9593.31
11.08		10318.4
10.08		11842.1
9.08		9466.14
8.08		12863.9
7.08		15193.8
6.08		26232.1
5.08		29423.7
4.08		20690.1
3.08		13855.6
2.08		5462.69
1.08		2316.55
0.08		1044.88
-0.92		1004.44
-1.92		281.664
-2.92		442.245
-3.92		308.291
-4.92		254.784
-5.92		455.823
-6.92		576.741
-7.92		0
-8.92		227.951
-9.92		362.392

## Sheet: Titles A
21:53:52 Saturday, December 11, 2021
C:\Users\仝兆斌\Documents\Avantage\Avantage_Excel_Report.xls
XYW-1
数据文件 :	标题	文件名	评论
	Ce3d Scan	C:\...\Ce3d Scan_0.VGD
	O1s Scan	C:\...\O1s Scan_0.VGD
	N1s Scan	C:\...\N1s Scan_0.VGD
	C1s Scan	C:\...\C1s Scan_0.VGD
	P2p Scan	C:\...\P2p Scan_0.VGD
	Ce3d Scan	C:\...\Ce3d Scan.VGD
	O1s Scan	C:\...\O1s Scan.VGD
	N1s Scan	C:\...\N1s Scan.VGD
	C1s Scan	C:\...\C1s Scan.VGD
	P2p Scan	C:\...\P2p Scan.VGD
	XPS Survey	C:\...\XPS Surv

## Sheet: XPS Survey
							Acquisition Parameters :
							聀
							Total acquisition time	13.6 secs
							k?p	1
﻿							Source Gun Type	Al K Alpha
轴	Energy	Elements=	1361				I?	400 祄
							\!	Standard
C:\Data Folder\20211027\20211027\XYW-1.DATA\XPS Survey.VGD							愱!	CAE : Pass Energy 200.0 eV
							e	1.000 eV
							Number of Energy Steps	1361
Binding Energy (E)
eV		Counts / s
1350.08		265722
1349.08		273565
1348.08		267794
1347.08		265979
1346.08		276826
1345.08		278457
1344.08		276179
1343.08		271444
1342.08		268737
1341.08		275906
1340.08		271360
1339.08		254939
1338.08		257636
1337.08		255562
1336.08		263852
1335.08		266714
1334.08		273120
1333.08		265886
1332.08		261011
1331.08		263490
1330.08		268659
1329.08		266844
1328.08		254265
1327.08		260896
1326.08		265250
1325.08		258050
1324.08		268607
1323.08		257362
1322.08		253145
1321.08		266789
1320.08		266806
1319.08		264708
1318.08		268334
1317.08		257852
1316.08		257482
1315.08		261749
1314.08		265913
1313.08		254066
1312.08		258444
1311.08		257191
1310.08		253527
1309.08		262312
1308.08		262750
1307.08		265096
1306.08		253314
1305.08		260846
1304.08		263116
1303.08		256666
1302.08		260569
1301.08		253286
1300.08		260258
1299.08		262843
1298.08		263713
1297.08		264235
1296.08		262225
1295.08		263194
1294.08		255186
1293.08		260026
1292.08		260114
1291.08		264191
1290.08		256593
1289.08		260869
1288.08		255971
1287.08		266707
1286.08		269117
1285.08		261558
1284.08		263068
1283.08		259432
1282.08		266659
1281.08		249420
1280.08		262193
1279.08		266322
1278.08		261808
1277.08		273854
1276.08		259248
1275.08		267028
1274.08		264981
1273.08		267293
1272.08		276055
1271.08		267875
1270.08		271351
1269.08		268477
1268.08		266072
1267.08		268549
1266.08		270836
1265.08		261546
1264.08		257410
1263.08		261485
1262.08		274476
1261.08		271155
1260.08		268863
1259.08		260220
1258.08		283077
1257.08		272332
1256.08		264600
1255.08		266997
1254.08		264238
1253.08		274030
1252.08		274481
1251.08		283170
1250.08		278617
1249.08		274033
1248.08		267732
1247.08		267667
1246.08		271625
1245.08		281281
1244.08		276456
1243.08		275443
1242.08		281001
1241.08		273237
1240.08		274092
1239.08		272318
1238.08		283675
1237.08		286591
1236.08		282318
1235.08		280629
1234.08		289165
1233.08		283452
1232.08		283527
1231.08		293534
1230.08		289066
1229.08		302349
1228.08		293016
1227.08		290973
1226.08		297898
1225.08		291686
1224.08		299258
1223.08		303890
1222.08		288527
1221.08		299431
1220.08		276662
1219.08		275003
1218.08		277614
1217.08		268869
1216.08		264499
1215.08		265054
1214.08		266933
1213.08		252330
1212.08		249603
1211.08		254831
1210.08		255972
1209.08		252886
1208.08		245618
1207.08		245662
1206.08		252375
1205.08		252385
1204.08		248709
1203.08		248789
1202.08		258031
1201.08		246549
1200.08		252553
1199.08		267626
1198.08		253276
1197.08		257184
1196.08		251912
1195.08		236257
1194.08		256824
1193.08		244276
1192.08		259114
1191.08		261957
1190.08		256107
1189.08		257276
1188.08		256680
1187.08		259103
1186.08		263476
1185.08		265836
1184.08		256504
1183.08		260653
1182.08		264976
1181.08		262596
1180.08		257269
1179.08		256828
1178.08		243105
1177.08		243610
1176.08		256709
1175.08		251979
1174.08		255083
1173.08		258675
1172.08		256850
1171.08		251341
1170.08		261430
1169.08		258075
1168.08		239340
1167.08		258216
1166.08		255050
1165.08		258345
1164.08		251808
1163.08		255518
1162.08		255038
1161.08		263583
1160.08		258872
1159.08		271555
1158.08		260146
1157.08		262690
1156.08		256087
1155.08		259445
1154.08		264242
1153.08		249871
1152.08		262785
1151.08		263499
1150.08		259381
1149.08		271482
1148.08		255310
1147.08		264031
1146.08		262855
1145.08		265628
1144.08		270589
1143.08		266266
1142.08		271355
1141.08		262318
1140.08		266445
1139.08		269517
1138.08		269258
1137.08		266390
1136.08		271902
1135.08		276562
1134.08		272041
1133.08		276363
1132.08		266137
1131.08		274382
1130.08		273507
1129.08		279666
1128.08		273455
1127.08		270062
1126.08		272268
1125.08		265475
1124.08		270480
1123.08		283413
1122.08		280497
1121.08		269597
1120.08		274605
1119.08		282278
1118.08		276432
1117.08		276166
1116.08		279859
1115.08		266330
1114.08		275466
1113.08		274889
1112.08		276253
1111.08		273770
1110.08		273835
1109.08		281981
1108.08		283767
1107.08		291201
1106.08		294363
1105.08		277335
1104.08		273041
1103.08		276705
1102.08		273325
1101.08		279713
1100.08		279780
1099.08		280682
1098.08		264385
1097.08		265892
1096.08		284079
1095.08		266829
1094.08		272837
1093.08		267098
1092.08		269745
1091.08		278586
1090.08		276590
1089.08		272015
1088.08		270100
1087.08		277369
1086.08		276671
1085.08		265261
1084.08		273682
1083.08		271492
1082.08		273558
1081.08		271429
1080.08		264962
1079.08		279297
1078.08		273207
1077.08		279828
1076.08		275786
1075.08		281283
1074.08		281624
1073.08		275904
1072.08		282626
1071.08		286523
1070.08		279428
1069.08		281300
1068.08		282130
1067.08		284304
1066.08		276440
1065.08		282959
1064.08		275732
1063.08		279898
1062.08		291142
1061.08		288516
1060.08		285312
1059.08		279557
1058.08		290167
1057.08		285216
1056.08		287001
1055.08		283885
1054.08		285354
1053.08		291313
1052.08		285037
1051.08		289889
1050.08		288122
1049.08		288363
1048.08		287330
1047.08		299116
1046.08		293572
1045.08		290530
1044.08		296905
1043.08		291239
1042.08		291842
1041.08		293009
1040.08		289482
1039.08		302780
1038.08		295678
1037.08		296215
1036.08		297549
1035.08		299516
1034.08		295944
1033.08		292633
1032.08		295229
1031.08		306648
1030.08		306581
1029.08		313258
1028.08		306407
1027.08		308330
1026.08		300458
1025.08		310216
1024.08		306277
1023.08		305129
1022.08		307565
1021.08		301991
1020.08		312541
1019.08		312067
1018.08		316831
1017.08		310839
1016.08		313880
1015.08		306326
1014.08		314370
1013.08		304951
1012.08		312577
1011.08		309258
1010.08		315324
1009.08		309887
1008.08		308568
1007.08		318137
1006.08		308292
1005.08		311572
1004.08		325823
1003.08		314994
1002.08		322286
1001.08		325484
1000.08		329590
999.08		330938
998.08		329340
997.08		341176
996.08		318188
995.08		316828
994.08		312519
993.08		323119
992.08		313511
991.08		302462
990.08		314004
989.08		304220
988.08		297635
987.08		309208
986.08		312121
985.08		299822
984.08		308829
983.08		308389
982.08		321563
981.08		316650
980.08		333226
979.08		338217
978.08		352148
977.08		357938
976.08		347706
975.08		335644
974.08		328789
973.08		322146
972.08		315235
971.08		314248
970.08		310602
969.08		301112
968.08		297346
967.08		282991
966.08		276898
965.08		270584
964.08		267509
963.08		269650
962.08		277548
961.08		276575
960.08		279168
959.08		276741
958.08		273644
957.08		274328
956.08		266896
955.08		283571
954.08		266705
953.08		264442
952.08		264664
951.08		269355
950.08		262131
949.08		262601
948.08		275868
947.08		283943
946.08		270032
945.08		277454
944.08		274101
943.08		268694
942.08		279410
941.08		279272
940.08		290287
939.08		277824
938.08		271798
937.08		280252
936.08		276160
935.08		275900
934.08		287594
933.08		278322
932.08		281756
931.08		278924
930.08		274451
929.08		284676
928.08		278459
927.08		282587
926.08		288704
925.08		286206
924.08		277508
923.08		281184
922.08		273106
921.08		274886
920.08		278520
919.08		278023
918.08		277419
917.08		276323
916.08		271613
915.08		271360
914.08		262332
913.08		263363
912.08		260087
911.08		271457
910.08		269128
909.08		273316
908.08		273231
907.08		286924
906.08		296204
905.08		325111
904.08		335311
903.08		327556
902.08		316369
901.08		304651
900.08		288037
899.08		263458
898.08		251697
897.08		244494
896.08		234455
895.08		234154
894.08		236235
893.08		230722
892.08		226159
891.08		225571
890.08		238334
889.08		245655
888.08		272109
887.08		306167
886.08		331342
885.08		336251
884.08		331618
883.08		315502
882.08		299711
881.08		282012
880.08		239543
879.08		226085
878.08		219434
877.08		211687
876.08		214139
875.08		212798
874.08		220236
873.08		209439
872.08		208816
871.08		224358
870.08		209838
869.08		212704
868.08		212275
867.08		210911
866.08		215550
865.08		206752
864.08		211308
863.08		217643
862.08		218647
861.08		222782
860.08		213970
859.08		218356
858.08		218715
857.08		215755
856.08		216440
855.08		218659
854.08		219080
853.08		219925
852.08		214357
851.08		218159
850.08		215561
849.08		224799
848.08		219577
847.08		220655
846.08		218664
845.08		216491
844.08		224434
843.08		223076
842.08		218192
841.08		226387
840.08		215880
839.08		225985
838.08		226325
837.08		227854
836.08		230593
835.08		236409
834.08		228525
833.08		241542
832.08		230994
831.08		232286
830.08		227555
829.08		227701
828.08		231588
827.08		225817
826.08		225800
825.08		227578
824.08		220737
823.08		214562
822.08		211816
821.08		209335
820.08		204440
819.08		200693
818.08		199107
817.08		203393
816.08		196918
815.08		196848
814.08		198651
813.08		201155
812.08		197914
811.08		197686
810.08		196394
809.08		194137
808.08		196053
807.08		189079
806.08		188156
805.08		185296
804.08		180838
803.08		179964
802.08		182491
801.08		189405
800.08		186181
799.08		181744
798.08		186811
797.08		185217
796.08		179363
795.08		185058
794.08		179085
793.08		188149
792.08		184403
791.08		181531
790.08		187348
789.08		183082
788.08		183439
787.08		183425
786.08		177020
785.08		181160
784.08		188699
783.08		184927
782.08		179164
781.08		179445
780.08		183110
779.08		183985
778.08		185319
777.08		185078
776.08		185419
775.08		185439
774.08		184754
773.08		190985
772.08		194056
771.08		193951
770.08		185122
769.08		185369
768.08		184223
767.08		183583
766.08		193006
765.08		179811
764.08		186872
763.08		189164
762.08		189273
761.08		195846
760.08		190929
759.08		186250
758.08		191981
757.08		192127
756.08		194878
755.08		188636
754.08		194876
753.08		198616
752.08		189125
751.08		198254
750.08		187987
749.08		190293
748.08		191313
747.08		193953
746.08		192556
745.08		199807
744.08		202446
743.08		189265
742.08		193015
741.08		196094
740.08		194581
739.08		204319
738.08		189059
737.08		203047
736.08		203440
735.08		194956
734.08		196585
733.08		195257
732.08		199728
731.08		200762
730.08		205318
729.08		196098
728.08		191349
727.08		189300
726.08		197367
725.08		195659
724.08		198995
723.08		196172
722.08		203359
721.08		197947
720.08		205347
719.08		199509
718.08		200041
717.08		199341
716.08		196970
715.08		199821
714.08		192335
713.08		191767
712.08		204628
711.08		196543
710.08		198301
709.08		200427
708.08		197431
707.08		197187
706.08		201987
705.08		194923
704.08		200605
703.08		201437
702.08		192077
701.08		202778
700.08		191464
699.08		195234
698.08		193763
697.08		200101
696.08		201960
695.08		201492
694.08		202672
693.08		192722
692.08		189379
691.08		197953
690.08		209302
689.08		228612
688.08		214048
687.08		209797
686.08		194060
685.08		204897
684.08		191738
683.08		200388
682.08		203557
681.08		208361
680.08		206517
679.08		201001
678.08		199480
677.08		204712
676.08		204430
675.08		202332
674.08		200044
673.08		203027
672.08		204290
671.08		201516
670.08		200032
669.08		203175
668.08		205779
667.08		207448
666.08		211724
665.08		206606
664.08		213761
663.08		212291
662.08		216341
661.08		194845
660.08		210532
659.08		211261
658.08		199354
657.08		212905
656.08		204367
655.08		207554
654.08		198561
653.08		213733
652.08		214878
651.08		208577
650.08		210992
649.08		205662
648.08		209453
647.08		215170
646.08		217964
645.08		214035
644.08		210350
643.08		210642
642.08		213670
641.08		214713
640.08		213131
639.08		216776
638.08		221750
637.08		208378
636.08		217374
635.08		216743
634.08		211701
633.08		218542
632.08		217684
631.08		216117
630.08		221400
629.08		212469
628.08		218554
627.08		217187
626.08		217474
625.08		218886
624.08		208427
623.08		212466
622.08		228992
621.08		223858
620.08		215848
619.08		222864
618.08		223804
617.08		227401
616.08		227002
615.08		220846
614.08		215582
613.08		226866
612.08		224675
611.08		229734
610.08		226859
609.08		223319
608.08		228521
607.08		218738
606.08		226413
605.08		222410
604.08		222349
603.08		228901
602.08		234098
601.08		224068
600.08		221650
599.08		228324
598.08		226309
597.08		220077
596.08		234066
595.08		231388
594.08		224496
593.08		236934
592.08		223518
591.08		225964
590.08		234039
589.08		236523
588.08		236631
587.08		241387
586.08		232352
585.08		241766
584.08		230000
583.08		228149
582.08		239749
581.08		231288
580.08		236331
579.08		233915
578.08		232260
577.08		228368
576.08		234604
575.08		239798
574.08		239425
573.08		228105
572.08		227899
571.08		231271
570.08		241345
569.08		232641
568.08		230089
567.08		228894
566.08		227169
565.08		239323
564.08		232849
563.08		230457
562.08		232884
561.08		240328
560.08		248399
559.08		248553
558.08		252445
557.08		254447
556.08		256341
555.08		257122
554.08		258788
553.08		247168
552.08		253027
551.08		244197
550.08		240792
549.08		232837
548.08		224864
547.08		225211
546.08		211990
545.08		209537
544.08		197872
543.08		202858
542.08		190555
541.08		186769
540.08		177346
539.08		183449
538.08		172091
537.08		175805
536.08		183105
535.08		197517
534.08		290798
533.08		518996
532.08		701675
531.08		623818
530.08		402944
529.08		240682
528.08		178922
527.08		173327
526.08		160443
525.08		156739
524.08		159667
523.08		159848
522.08		163639
521.08		155103
520.08		162843
519.08		159805
518.08		152026
517.08		161079
516.08		156887
515.08		160378
514.08		155437
513.08		153978
512.08		152417
511.08		153349
510.08		159095
509.08		162643
508.08		154650
507.08		160203
506.08		159841
505.08		162304
504.08		160503
503.08		169383
502.08		161393
501.08		162440
500.08		164696
499.08		157666
498.08		159798
497.08		167544
496.08		163319
495.08		162459
494.08		165499
493.08		159251
492.08		162517
491.08		168806
490.08		160987
489.08		163936
488.08		166807
487.08		157621
486.08		168968
485.08		161620
484.08		164117
483.08		167161
482.08		161973
481.08		171140
480.08		161061
479.08		158826
478.08		170604
477.08		162727
476.08		161835
475.08		173480
474.08		166847
473.08		167308
472.08		166986
471.08		167203
470.08		167423
469.08		166687
468.08		167602
467.08		162812
466.08		173296
465.08		169152
464.08		170221
463.08		169253
462.08		165877
461.08		168541
460.08		168984
459.08		170068
458.08		168828
457.08		166325
456.08		170838
455.08		162395
454.08		178037
453.08		170067
452.08		173284
451.08		165654
450.08		169957
449.08		171381
448.08		169198
447.08		174574
446.08		176622
445.08		166732
444.08		176721
443.08		172407
442.08		182703
441.08		172864
440.08		166581
439.08		176171
438.08		174519
437.08		168633
436.08		176956
435.08		177306
434.08		173252
433.08		180204
432.08		180930
431.08		177728
430.08		172988
429.08		176596
428.08		173902
427.08		177057
426.08		177697
425.08		173639
424.08		178320
423.08		179467
422.08		175952
421.08		165410
420.08		180836
419.08		172243
418.08		172170
417.08		172710
416.08		175572
415.08		166088
414.08		168117
413.08		164926
412.08		163455
411.08		154967
410.08		157211
409.08		156606
408.08		156532
407.08		148915
406.08		150760
405.08		155201
404.08		161032
403.08		149985
402.08		160274
401.08		205403
400.08		296739
399.08		377916
398.08		360175
397.08		222548
396.08		155622
395.08		140665
394.08		134911
393.08		136078
392.08		136986
391.08		130882
390.08		132864
389.08		125767
388.08		134123
387.08		129412
386.08		130781
385.08		129131
384.08		136979
383.08		130731
382.08		131603
381.08		135976
380.08		136164
379.08		134202
378.08		137489
377.08		133700
376.08		139021
375.08		139551
374.08		139409
373.08		138594
372.08		138196
371.08		137757
370.08		134266
369.08		136479
368.08		139038
367.08		142521
366.08		141200
365.08		145300
364.08		139855
363.08		137794
362.08		137189
361.08		137725
360.08		142436
359.08		137124
358.08		136531
357.08		138232
356.08		142691
355.08		138961
354.08		146951
353.08		142338
352.08		153769
351.08		146903
350.08		146235
349.08		140717
348.08		147603
347.08		148449
346.08		142336
345.08		147869
344.08		152639
343.08		150559
342.08		143678
341.08		144979
340.08		144936
339.08		143763
338.08		143158
337.08		142322
336.08		147146
335.08		145771
334.08		156273
333.08		153736
332.08		150846
331.08		152407
330.08		157502
329.08		153733
328.08		150133
327.08		149401
326.08		157894
325.08		154392
324.08		153755
323.08		151645
322.08		152548
321.08		152132
320.08		153118
319.08		153229
318.08		155746
317.08		150033
316.08		155605
315.08		161453
314.08		167550
313.08		165322
312.08		167292
311.08		167081
310.08		168277
309.08		166434
308.08		163483
307.08		162842
306.08		159577
305.08		161055
304.08		153228
303.08		149681
302.08		144857
301.08		141670
300.08		133169
299.08		132929
298.08		127434
297.08		124854
296.08		119835
295.08		116171
294.08		115471
293.08		113020
292.08		119693
291.08		126733
290.08		122142
289.08		144282
288.08		206744
287.08		349780
286.08		507621
285.08		503587
284.08		420045
283.08		229985
282.08		120863
281.08		88915.2
280.08		86793.1
279.08		81945.9
278.08		77479.2
277.08		77453
276.08		75891.9
275.08		77329.8
274.08		77269.3
273.08		72182.7
272.08		72744.8
271.08		83630.5
270.08		76584.2
269.08		77681.2
268.08		79668.8
267.08		80418.3
266.08		76210.4
265.08		76119.5
264.08		80564.2
263.08		80519.2
262.08		79142.5
261.08		78532.1
260.08		80831.2
259.08		75124.6
258.08		67776.8
257.08		77878.7
256.08		74893.6
255.08		76198.5
254.08		81223.6
253.08		79489.7
252.08		81520
251.08		83300.8
250.08		81126.2
249.08		82194.5
248.08		85550.1
247.08		82953.5
246.08		80691.8
245.08		85036.1
244.08		85323
243.08		78306.2
242.08		80752.8
241.08		85381.7
240.08		78210.9
239.08		79132.7
238.08		81399.6
237.08		75478.2
236.08		83759
235.08		83760.9
234.08		80221.1
233.08		77899.7
232.08		77137.6
231.08		75702
230.08		83581.8
229.08		80587.6
228.08		82179.5
227.08		82781.9
226.08		83863.2
225.08		78082
224.08		79098.2
223.08		76008.1
222.08		78602.3
221.08		79334.9
220.08		80927.3
219.08		85820.8
218.08		85166.8
217.08		81835.6
216.08		78547.7
215.08		77727.7
214.08		80929.2
213.08		78477.3
212.08		84031.1
211.08		85292.1
210.08		84861.3
209.08		91548.6
208.08		92302.3
207.08		91043.8
206.08		98696.5
205.08		84270.4
204.08		83629.5
203.08		74788.9
202.08		71038.6
201.08		67962.5
200.08		71066.9
199.08		72211.6
198.08		71093.9
197.08		67267.6
196.08		69120.6
195.08		68942.7
194.08		69493
193.08		79650.1
192.08		90102.3
191.08		105177
190.08		100864
189.08		91448.7
188.08		81195.9
187.08		74240.2
186.08		72571.2
185.08		71811.2
184.08		67172.4
183.08		67337.5
182.08		69489
181.08		69470.4
180.08		74583
179.08		63550.3
178.08		67170.2
177.08		64609
176.08		68104
175.08		65965.6
174.08		67793.3
173.08		68100.6
172.08		65940.6
171.08		69345.1
170.08		69141.2
169.08		69511.9
168.08		75234.4
167.08		73236.2
166.08		73769.5
165.08		69527.1
164.08		71073.9
163.08		67289
162.08		63948.1
161.08		65595
160.08		62964.9
159.08		66480.3
158.08		69517.2
157.08		63790.8
156.08		65518.8
155.08		70297.2
154.08		73015.9
153.08		77904.9
152.08		75671.5
151.08		79972.5
150.08		102310
149.08		90364.9
148.08		66945.9
147.08		59124.8
146.08		58366.1
145.08		54823.5
144.08		54470.9
143.08		53633.5
142.08		55064.6
141.08		52219.8
140.08		61014.2
139.08		52632.8
138.08		54246.3
137.08		62223.5
136.08		58869.9
135.08		76827.5
134.08		103603
133.08		122247
132.08		87578.4
131.08		60837.2
130.08		53611.8
129.08		50291
128.08		48785.6
127.08		46470.9
126.08		49235.8
125.08		45483.6
124.08		43410.3
123.08		46010.2
122.08		44932.1
121.08		44326.8
120.08		44165.4
119.08		44813.3
118.08		47598.9
117.08		53942.2
116.08		61465.6
115.08		71051.9
114.08		72167.1
113.08		78375.8
112.08		89224.9
111.08		89114.2
110.08		90820.6
109.08		75359.8
108.08		70584.4
107.08		53445.3
106.08		43826.6
105.08		34336.3
104.08		27583.8
103.08		32195.9
102.08		37178.8
101.08		30028.8
100.08		31662.5
99.08		51292.5
98.08		57781.2
97.08		31474.2
96.08		18703.9
95.08		19901.5
94.08		17198.5
93.08		15886.7
92.08		17966.5
91.08		16194.1
90.08		15869.8
89.08		20321.3
88.08		18297.6
87.08		15430.6
86.08		16382.4
85.08		17346.7
84.08		18917.1
83.08		18487.4
82.08		18371.5
81.08		20602.1
80.08		18062.2
79.08		19462.8
78.08		19323.3
77.08		18904.3
76.08		20346.7
75.08		20428.1
74.08		18928.2
73.08		18654.7
72.08		16942.6
71.08		18344.1
70.08		20688.1
69.08		18233.5
68.08		19452.8
67.08		21346.8
66.08		19909.6
65.08		20826.1
64.08		16147.9
63.08		20543.5
62.08		18920.6
61.08		21119.1
60.08		19285.7
59.08		18148.6
58.08		17465.9
57.08		17483.2
56.08		20185.4
55.08		19224.1
54.08		18566.2
53.08		19668.9
52.08		20203
51.08		21228.4
50.08		22026.7
49.08		22366.1
48.08		23998.5
47.08		21060.4
46.08		18502
45.08		20893.9
44.08		20633.8
43.08		18367.4
42.08		19139.6
41.08		19822.2
40.08		18577.6
39.08		17357
38.08		19965.9
37.08		21327.9
36.08		18764.1
35.08		16586.7
34.08		18797.5
33.08		17352
32.08		16090.8
31.08		18556.6
30.08		18586
29.08		18445.1
28.08		21882.6
27.08		25059.7
26.08		26249.3
25.08		30173.4
24.08		29112.3
23.08		27665.5
22.08		24911.3
21.08		26034.3
20.08		25748.2
19.08		26233.7
18.08		25170.1
17.08		18809.1
16.08		14899.5
15.08		16132
14.08		15746.9
13.08		14588.3
12.08		13041.3
11.08		10945.7
10.08		14315.4
9.08		14666.9
8.08		13385.1
7.08		12158.4
6.08		11732.2
5.08		11439.4
4.08		11322.7
3.08		7321.18
2.08		5516.86
1.08		3549.09
0.08		803.494
-0.92		629.702
-1.92		107.195
-2.92		107.206
-3.92		361.701
-4.92		389.001
-5.92		201.094
-6.92		335.368
-7.92		107.317
-8.92		107.346
-9.92		201.255

## Sheet: Titles
21:49:54 Saturday, December 11, 2021
C:\Users\仝兆斌\Documents\Avantage\Avantage_Excel_Report.xls
XYW-1
数据文件 :	标题	文件名	评论
	Ce3d Scan	C:\...\Ce3d Scan_0.VGD
	O1s Scan	C:\...\O1s Scan_0.VGD
	N1s Scan	C:\...\N1s Scan_0.VGD
	C1s Scan	C:\...\C1s Scan_0.VGD
	P2p Scan	C:\...\P2p Scan_0.VGD
	Ce3d Scan	C:\...\Ce3d Scan.VGD
	O1s Scan	C:\...\O1s Scan.VGD
	N1s Scan	C:\...\N1s Scan.VGD
	C1s Scan	C:\...\C1s Scan.VGD
	P2p Scan	C:\...\P2p Scan.VGD
	XPS Survey	C:\...\XPS Surv
