# Supplementary material for: Dynamic assembly of DNA-ceria nanocomplex in living cells generates artificial peroxisome
Source: Nat Commun. 2022 Dec 14;13:7739. doi: 10.1038/s41467-022-35472-2 (PMC9751304; doi:10.1038/s41467-022-35472-2)
Supplement: Supplementary file 3 — Source data [file 41467_2022_35472_MOESM3_ESM.zip › Fig 3b&S2/ce.txt]

930.08		42571.9
929.98		40824.9
929.88		41979.9
929.78		43083.1
929.68		42427.2
929.58		41273.9
929.48		42010.2
929.38		41720.6
929.28		41227.9
929.18		40740
929.08		40761.4
928.98		41788.4
928.88		40392.3
928.78		41216.7
928.68		40728.9
928.58		41901.2
928.48		40454.5
928.38		42749.6
928.28		42109.2
928.18		41445.5
928.08		41369.2
927.98		40238.3
927.88		41283.3
927.78		41906.6
927.68		41585
927.58		40388.2
927.48		41223.1
927.38		41298.3
927.28		41650
927.18		41952.6
927.08		40718.2
926.98		42036.9
926.88		42094.9
926.78		40672.5
926.68		42545.8
926.58		41517.9
926.48		42696.4
926.38		41798.5
926.28		40125.4
926.18		41280.6
926.08		40596.8
925.98		41134.3
925.88		41128.3
925.78		41392.9
925.68		41915.5
925.58		42225
925.48		41354.1
925.38		40387.4
925.28		40983.5
925.18		41533.3
925.08		41389.3
924.98		40681.6
924.88		41115.4
924.78		41839.9
924.68		41250.3
924.58		40907
924.48		41095.2
924.38		40971.1
924.28		42570.5
924.18		40628.4
924.08		40716.5
923.98		40300
923.88		40998.7
923.78		41524.9
923.68		40753.8
923.58		41321
923.48		40094.5
923.38		41471.3
923.28		40179.1
923.18		42097.2
923.08		40821.3
922.98		40344.8
922.88		40389.3
922.78		39815.7
922.68		39797.7
922.58		40639.6
922.48		40591.4
922.38		40047.5
922.28		40735.9
922.18		40485.8
922.08		41078.5
921.98		40597.2
921.88		40734.7
921.78		41700.4
921.68		40692.1
921.58		40842.4
921.48		41162.8
921.38		39528.3
921.28		39631.4
921.18		40596.4
921.08		40309.5
920.98		40872
920.88		40263.4
920.78		41026.4
920.68		39960.4
920.58		40408.8
920.48		40752.2
920.38		41085.5
920.28		40047.9
920.18		39807.4
920.08		39925.9
919.98		40439.9
919.88		40917
919.78		40774.2
919.68		40326.5
919.58		40438.8
919.48		39891.5
919.38		40016.1
919.28		40263.9
919.18		39863.1
919.08		41371
918.98		40424.4
918.88		39939.6
918.78		40795.9
918.68		38745.3
918.58		39111.2
918.48		40166.3
918.38		40018.9
918.28		40223.9
918.18		40885.2
918.08		39801.8
917.98		38496.9
917.88		38711.4
917.78		39840.7
917.68		40765.5
917.58		40716
917.48		41052.1
917.38		39997.8
917.28		39246.8
917.18		40027.9
917.08		39402.6
916.98		39374.3
916.88		39828.7
916.78		39414.1
916.68		39756.4
916.58		41077.2
916.48		39203
916.38		39723.9
916.28		40652.4
916.18		39235.1
916.08		39818
915.98		39749.7
915.88		39080.2
915.78		39749
915.68		40446.7
915.58		39589
915.48		40160.8
915.38		39282.5
915.28		39025.3
915.18		39362.1
915.08		39621.3
914.98		40076.7
914.88		38784.1
914.78		38201.5
914.68		39372.8
914.58		39426.2
914.48		39625.7
914.38		39768.8
914.28		38962.6
914.18		39369.2
914.08		39421.6
913.98		39384
913.88		40079.2
913.78		39697.1
913.68		40311.4
913.58		39696.9
913.48		39808.2
913.38		39108.9
913.28		39540.9
913.18		38782.4
913.08		40382.6
912.98		39281
912.88		38510.4
912.78		38967.4
912.68		39675.5
912.58		38520
912.48		39042.8
912.38		39482.1
912.28		39663.5
912.18		38861.6
912.08		38447.6
911.98		38107
911.88		38717.1
911.78		38910.1
911.68		39888.9
911.58		39926.4
911.48		39047.7
911.38		38437.9
911.28		38508.3
911.18		38292.9
911.08		39995.1
910.98		38828.2
910.88		38610.6
910.78		39728.9
910.68		38519.2
910.58		38918
910.48		39097.7
910.38		40308.5
910.28		38648.4
910.18		38829.6
910.08		40233.2
909.98		38644.9
909.88		38852.1
909.78		39401.7
909.68		40180.2
909.58		38638.4
909.48		39991.4
909.38		39680.1
909.28		41495
909.18		39826.4
909.08		39986
908.98		40420.3
908.88		39092
908.78		41075.4
908.68		39694.6
908.58		39084.9
908.48		40646.1
908.38		40095
908.28		40845.7
908.18		40510.9
908.08		41622.5
907.98		40512.1
907.88		40928.2
907.78		42307.9
907.68		41664.7
907.58		42683.6
907.48		42222.5
907.38		42392.6
907.28		41858.5
907.18		44022.4
907.08		42217.7
906.98		42910.5
906.88		43113.2
906.78		43064.4
906.68		43601
906.58		44260.5
906.48		43692
906.38		44427.5
906.28		44632
906.18		46770
906.08		44440.2
905.98		44629
905.88		45867.9
905.78		45439.9
905.68		44362.5
905.58		47148.7
905.48		46970.4
905.38		47566.7
905.28		46227.6
905.18		48323.8
905.08		48776.4
904.98		46903.5
904.88		46882.3
904.78		47640.5
904.68		48853.1
904.58		48875.4
904.48		48954.5
904.38		48450.8
904.28		48714
904.18		48091.1
904.08		49891.1
903.98		49669.3
903.88		48199.7
903.78		49136.6
903.68		49773.1
903.58		50668.7
903.48		49824.1
903.38		48939.1
903.28		48625.5
903.18		48326.9
903.08		48474.9
902.98		47327.8
902.88		47434.8
902.78		48209.2
902.68		48798.6
902.58		46503.9
902.48		47909.8
902.38		47300.7
902.28		46826.2
902.18		49116.3
902.08		46350.6
901.98		45978.5
901.88		44995.9
901.78		45306.9
901.68		44458.8
901.58		45926
901.48		44889.6
901.38		46083.6
901.28		44397.4
901.18		45821.1
901.08		46152.5
900.98		45317.9
900.88		44567.1
900.78		44642.7
900.68		43791
900.58		43650.4
900.48		43435.4
900.38		45200.3
900.28		43559.4
900.18		44445
900.08		44983.3
899.98		43580.3
899.88		42454.6
899.78		42912.6
899.68		42312.5
899.58		42111.1
899.48		41739.1
899.38		41807.4
899.28		40308.6
899.18		40536.9
899.08		40053.4
898.98		39962.4
898.88		39571.5
898.78		38128.4
898.68		38459
898.58		37353.7
898.48		37634.1
898.38		36845.2
898.28		37937.8
898.18		36639.9
898.08		37516.3
897.98		36925.4
897.88		37224.8
897.78		36501.7
897.68		35553.9
897.58		35535.9
897.48		36738.9
897.38		35622.3
897.28		35403.6
897.18		35106.2
897.08		35239.6
896.98		35262
896.88		34239.9
896.78		34419.7
896.68		35212.8
896.58		35129.4
896.48		34745.5
896.38		34441.3
896.28		35110.1
896.18		35041.4
896.08		34962
895.98		33422.2
895.88		33467.6
895.78		34385.2
895.68		33730.3
895.58		34278.6
895.48		35033.8
895.38		33511.8
895.28		34275.1
895.18		34282.3
895.08		34368.6
894.98		34161.7
894.88		33658.2
894.78		34405.9
894.68		35011.1
894.58		32883.8
894.48		34705.5
894.38		34415.8
894.28		34948.8
894.18		33855.9
894.08		34458.7
893.98		33530.1
893.88		34927.4
893.78		33604.9
893.68		32832.3
893.58		33347.7
893.48		33091.7
893.38		33418.8
893.28		33630.5
893.18		33360.5
893.08		33265.7
892.98		34155.8
892.88		33545.2
892.78		32320
892.68		33670.4
892.58		33187.1
892.48		32654.9
892.38		33996.7
892.28		33330.5
892.18		33226.5
892.08		33489.9
891.98		33492.8
891.88		33152.6
891.78		32300.9
891.68		33222.8
891.58		32988.5
891.48		33108.9
891.38		33821.6
891.28		32516.5
891.18		32954.2
891.08		33902.6
890.98		33643.2
890.88		33361.9
890.78		32706.4
890.68		34955.5
890.58		33758.8
890.48		34843.3
890.38		34482.1
890.28		34106
890.18		34393.6
890.08		33929.2
889.98		33880.5
889.88		33508
889.78		35796.6
889.68		35514.7
889.58		35150.2
889.48		33973.2
889.38		34087.3
889.28		34431.5
889.18		34938.5
889.08		36690.2
888.98		36110.2
888.88		36605.5
888.78		36188.6
888.68		36138.1
888.58		37091.8
888.48		39445.4
888.38		37628.9
888.28		38789.2
888.18		37802.6
888.08		38558.8
887.98		39151.4
887.88		39657.8
887.78		40570.2
887.68		41113
887.58		40491.3
887.48		42516.6
887.38		43340.8
887.28		43882.2
887.18		44099.2
887.08		45256.6
886.98		45928.4
886.88		45857.2
886.78		46651.6
886.68		48040.8
886.58		47520.4
886.48		47732.6
886.38		48329.8
886.28		49278
886.18		49444.7
886.08		51373.8
885.98		49405.1
885.88		50003.9
885.78		50995.8
885.68		50986.8
885.58		51503.4
885.48		51196.4
885.38		51115.1
885.28		51155.8
885.18		51697
885.08		50598.2
884.98		52002
884.88		51210.1
884.78		49548.9
884.68		50575
884.58		50507.8
884.48		50177.3
884.38		49631.5
884.28		50069.5
884.18		48996.8
884.08		48372.8
883.98		49960
883.88		48297.5
883.78		47434.9
883.68		47634.7
883.58		47472.1
883.48		48107.7
883.38		47087.2
883.28		45407.4
883.18		48051.5
883.08		48682
882.98		47245.6
882.88		46735.7
882.78		45951
882.68		46915.5
882.58		47535.8
882.48		46638.5
882.38		46130.4
882.28		45024.6
882.18		45951.6
882.08		45790.3
881.98		45670.1
881.88		44912
881.78		44389.5
881.68		44807.4
881.58		45272.7
881.48		44623.3
881.38		41825.5
881.28		42119.5
881.18		42893.8
881.08		41344.9
880.98		40325.3
880.88		40690.6
880.78		39940.6
880.68		39217.6
880.58		38768.8
880.48		39411.5
880.38		38162.5
880.28		37418.2
880.18		37326.1
880.08		35728.7
879.98		34967.2
879.88		34257.7
879.78		34713.3
879.68		33856.3
879.58		32602.6
879.48		31699.9
879.38		33117.8
879.28		32765.3
879.18		32405.8
879.08		32407.1
878.98		31859.9
878.88		32823.5
878.78		31765.4
878.68		31402.8
878.58		32878.9
878.48		31744.6
878.38		31152.9
878.28		32108.6
878.18		30563.8
878.08		30723.5
877.98		32210.9
877.88		29739
877.78		31449.2
877.68		30963.5
877.58		31775.4
877.48		30883.7
877.38		32249.5
877.28		30781.1
877.18		30603.2
877.08		30605
876.98		31146.4
876.88		30382.9
876.78		31316.4
876.68		31511
876.58		30980.1
876.48		30628.1
876.38		30356.8
876.28		31304.9
876.18		30961.7
876.08		31375.8
875.98		31735.4
875.88		31409.7
875.78		31129
875.68		29685.1
875.58		29755.6
875.48		31107.9
875.38		30871.8
875.28		30577.2
875.18		31297.7
875.08		32102.3
874.98		31490.7
874.88		30908
874.78		31904.2
874.68		31792.1
874.58		31431
874.48		31484.7
874.38		31215.7
874.28		32709.2
874.18		30475.5
874.08		30923
873.98		31223
873.88		31823.6
873.78		31567.2
873.68		31680.3
873.58		31345.8
873.48		30199.1
873.38		30065.7
873.28		30486.8
873.18		30363
873.08		30266
872.98		30672.2
872.88		31150.3
872.78		30953.5
872.68		31395.2
872.58		30864.3
872.48		30510
872.38		30274
872.28		30899.3
872.18		30730.6
872.08		31585.4
871.98		31339.5
871.88		29969.9
871.78		31532.4
871.68		30579.6
871.58		31111.6
871.48		31319.5
871.38		31895.4
871.28		31438.8
871.18		31894.3
871.08		30498.5
870.98		31417.7
870.88		30875
870.78		31009.6
870.68		32768.1
870.58		31655.5
870.48		31229
870.38		31399.7
870.28		30979.1
870.18		31111.3
870.08		30434.4
