# Supplementary material for: Dynamic assembly of DNA-ceria nanocomplex in living cells generates artificial peroxisome
Source: Nat Commun. 2022 Dec 14;13:7739. doi: 10.1038/s41467-022-35472-2 (PMC9751304; doi:10.1038/s41467-022-35472-2)
Supplement: Supplementary file 3 — Source data [file 41467_2022_35472_MOESM3_ESM.zip › Fig 3b&S2/cece.txt]

C:\Users\apple\Desktop\DAT\1.vms
1.dat
	Characteristic Energy eV	1486.6	Acquisition Time s	1
KE_1.dat	BE_1.dat	CPS_1.dat	1_1_1.dat	1_2_1.dat	1_3_1.dat	Background_1.dat	Envelope_1.dat
136.52	1350.08	265722	265722	265722	265722	265722	265722
137.52	1349.08	273565	273565	273565	273565	273565	273565
138.52	1348.08	267794	267794	267794	267794	267794	267794
139.52	1347.08	265979	265979	265979	265979	265979	265979
140.52	1346.08	276826	276826	276826	276826	276826	276826
141.52	1345.08	278457	278457	278457	278457	278457	278457
142.52	1344.08	276179	276179	276179	276179	276179	276179
143.52	1343.08	271444	271444	271444	271444	271444	271444
144.52	1342.08	268737	268737	268737	268737	268737	268737
145.52	1341.08	275906	275906	275906	275906	275906	275906
146.52	1340.08	271360	271360	271360	271360	271360	271360
147.52	1339.08	254939	254939	254939	254939	254939	254939
148.52	1338.08	257636	257636	257636	257636	257636	257636
149.52	1337.08	255562	255562	255562	255562	255562	255562
150.52	1336.08	263852	263852	263852	263852	263852	263852
151.52	1335.08	266714	266714	266714	266714	266714	266714
152.52	1334.08	273120	273120	273120	273120	273120	273120
153.52	1333.08	265886	265886	265886	265886	265886	265886
154.52	1332.08	261011	261011	261011	261011	261011	261011
155.52	1331.08	263490	263490	263490	263490	263490	263490
156.52	1330.08	268659	268659	268659	268659	268659	268659
157.52	1329.08	266844	266844	266844	266844	266844	266844
158.52	1328.08	254265	254265	254265	254265	254265	254265
159.52	1327.08	260896	260896	260896	260896	260896	260896
160.52	1326.08	265250	265250	265250	265250	265250	265250
161.52	1325.08	258050	258050	258050	258050	258050	258050
162.52	1324.08	268607	268607	268607	268607	268607	268607
163.52	1323.08	257362	257362	257362	257362	257362	257362
164.52	1322.08	253145	253145	253145	253145	253145	253145
165.52	1321.08	266789	266789	266789	266789	266789	266789
166.52	1320.08	266806	266806	266806	266806	266806	266806
167.52	1319.08	264708	264708	264708	264708	264708	264708
168.52	1318.08	268334	268334	268334	268334	268334	268334
169.52	1317.08	257852	257852	257852	257852	257852	257852
170.52	1316.08	257482	257482	257482	257482	257482	257482
171.52	1315.08	261749	261749	261749	261749	261749	261749
172.52	1314.08	265913	265913	265913	265913	265913	265913
173.52	1313.08	254066	254066	254066	254066	254066	254066
174.52	1312.08	258444	258444	258444	258444	258444	258444
175.52	1311.08	257191	257191	257191	257191	257191	257191
176.52	1310.08	253527	253527	253527	253527	253527	253527
177.52	1309.08	262312	262312	262312	262312	262312	262312
178.52	1308.08	262750	262750	262750	262750	262750	262750
179.52	1307.08	265096	265096	265096	265096	265096	265096
180.52	1306.08	253314	253314	253314	253314	253314	253314
181.52	1305.08	260846	260846	260846	260846	260846	260846
182.52	1304.08	263116	263116	263116	263116	263116	263116
183.52	1303.08	256666	256666	256666	256666	256666	256666
184.52	1302.08	260569	260569	260569	260569	260569	260569
185.52	1301.08	253286	253286	253286	253286	253286	253286
186.52	1300.08	260258	260258	260258	260258	260258	260258
187.52	1299.08	262843	262843	262843	262843	262843	262843
188.52	1298.08	263713	263713	263713	263713	263713	263713
189.52	1297.08	264235	264235	264235	264235	264235	264235
190.52	1296.08	262225	262225	262225	262225	262225	262225
191.52	1295.08	263194	263194	263194	263194	263194	263194
192.52	1294.08	255186	255186	255186	255186	255186	255186
193.52	1293.08	260026	260026	260026	260026	260026	260026
194.52	1292.08	260114	260114	260114	260114	260114	260114
195.52	1291.08	264191	264191	264191	264191	264191	264191
196.52	1290.08	256593	256593	256593	256593	256593	256593
197.52	1289.08	260869	260869	260869	260869	260869	260869
198.52	1288.08	255971	255971	255971	255971	255971	255971
199.52	1287.08	266707	266707	266707	266707	266707	266707
200.52	1286.08	269117	269117	269117	269117	269117	269117
201.52	1285.08	261558	261558	261558	261558	261558	261558
202.52	1284.08	263068	263068	263068	263068	263068	263068
203.52	1283.08	259432	259432	259432	259432	259432	259432
204.52	1282.08	266659	266659	266659	266659	266659	266659
205.52	1281.08	249420	249420	249420	249420	249420	249420
206.52	1280.08	262193	262193	262193	262193	262193	262193
207.52	1279.08	266322	266322	266322	266322	266322	266322
208.52	1278.08	261808	261808	261808	261808	261808	261808
209.52	1277.08	273854	273854	273854	273854	273854	273854
210.52	1276.08	259248	259248	259248	259248	259248	259248
211.52	1275.08	267028	267028	267028	267028	267028	267028
212.52	1274.08	264981	264981	264981	264981	264981	264981
213.52	1273.08	267293	267293	267293	267293	267293	267293
214.52	1272.08	276055	276055	276055	276055	276055	276055
215.52	1271.08	267875	267875	267875	267875	267875	267875
216.52	1270.08	271351	271351	271351	271351	271351	271351
217.52	1269.08	268477	268477	268477	268477	268477	268477
218.52	1268.08	266072	266072	266072	266072	266072	266072
219.52	1267.08	268549	268549	268549	268549	268549	268549
220.52	1266.08	270836	270836	270836	270836	270836	270836
221.52	1265.08	261546	261546	261546	261546	261546	261546
222.52	1264.08	257410	257410	257410	257410	257410	257410
223.52	1263.08	261485	261485	261485	261485	261485	261485
224.52	1262.08	274476	274476	274476	274476	274476	274476
225.52	1261.08	271155	271155	271155	271155	271155	271155
226.52	1260.08	268863	268863	268863	268863	268863	268863
227.52	1259.08	260220	260220	260220	260220	260220	260220
228.52	1258.08	283077	283077	283077	283077	283077	283077
229.52	1257.08	272332	272332	272332	272332	272332	272332
230.52	1256.08	264600	264600	264600	264600	264600	264600
231.52	1255.08	266997	266997	266997	266997	266997	266997
232.52	1254.08	264238	264238	264238	264238	264238	264238
233.52	1253.08	274030	274030	274030	274030	274030	274030
234.52	1252.08	274481	274481	274481	274481	274481	274481
235.52	1251.08	283170	283170	283170	283170	283170	283170
236.52	1250.08	278617	278617	278617	278617	278617	278617
237.52	1249.08	274033	274033	274033	274033	274033	274033
238.52	1248.08	267732	267732	267732	267732	267732	267732
239.52	1247.08	267667	267667	267667	267667	267667	267667
240.52	1246.08	271625	271625	271625	271625	271625	271625
241.52	1245.08	281281	281281	281281	281281	281281	281281
242.52	1244.08	276456	276456	276456	276456	276456	276456
243.52	1243.08	275443	275443	275443	275443	275443	275443
244.52	1242.08	281001	281001	281001	281001	281001	281001
245.52	1241.08	273237	273237	273237	273237	273237	273237
246.52	1240.08	274092	274092	274092	274092	274092	274092
247.52	1239.08	272318	272318	272318	272318	272318	272318
248.52	1238.08	283675	283675	283675	283675	283675	283675
249.52	1237.08	286591	286591	286591	286591	286591	286591
250.52	1236.08	282318	282318	282318	282318	282318	282318
251.52	1235.08	280629	280629	280629	280629	280629	280629
252.52	1234.08	289165	289165	289165	289165	289165	289165
253.52	1233.08	283452	283452	283452	283452	283452	283452
254.52	1232.08	283527	283527	283527	283527	283527	283527
255.52	1231.08	293534	293534	293534	293534	293534	293534
256.52	1230.08	289066	289066	289066	289066	289066	289066
257.52	1229.08	302349	302349	302349	302349	302349	302349
258.52	1228.08	293016	293016	293016	293016	293016	293016
259.52	1227.08	290973	290973	290973	290973	290973	290973
260.52	1226.08	297898	297898	297898	297898	297898	297898
261.52	1225.08	291686	291686	291686	291686	291686	291686
262.52	1224.08	299258	299258	299258	299258	299258	299258
263.52	1223.08	303890	303890	303890	303890	303890	303890
264.52	1222.08	288527	288527	288527	288527	288527	288527
265.52	1221.08	299431	299431	299431	299431	299431	299431
266.52	1220.08	276662	276662	276662	276662	276662	276662
267.52	1219.08	275003	275003	275003	275003	275003	275003
268.52	1218.08	277614	277614	277614	277614	277614	277614
269.52	1217.08	268869	268869	268869	268869	268869	268869
270.52	1216.08	264499	264499	264499	264499	264499	264499
271.52	1215.08	265054	265054	265054	265054	265054	265054
272.52	1214.08	266933	266933	266933	266933	266933	266933
273.52	1213.08	252330	252330	252330	252330	252330	252330
274.52	1212.08	249603	249603	249603	249603	249603	249603
275.52	1211.08	254831	254831	254831	254831	254831	254831
276.52	1210.08	255972	255972	255972	255972	255972	255972
277.52	1209.08	252886	252886	252886	252886	252886	252886
278.52	1208.08	245618	245618	245618	245618	245618	245618
279.52	1207.08	245662	245662	245662	245662	245662	245662
280.52	1206.08	252375	252375	252375	252375	252375	252375
281.52	1205.08	252385	252385	252385	252385	252385	252385
282.52	1204.08	248709	248709	248709	248709	248709	248709
283.52	1203.08	248789	248789	248789	248789	248789	248789
284.52	1202.08	258031	258031	258031	258031	258031	258031
285.52	1201.08	246549	246549	246549	246549	246549	246549
286.52	1200.08	252553	252553	252553	252553	252553	252553
287.52	1199.08	267626	267626	267626	267626	267626	267626
288.52	1198.08	253276	253276	253276	253276	253276	253276
289.52	1197.08	257184	257184	257184	257184	257184	257184
290.52	1196.08	251912	251912	251912	251912	251912	251912
291.52	1195.08	236257	236257	236257	236257	236257	236257
292.52	1194.08	256824	256824	256824	256824	256824	256824
293.52	1193.08	244276	244276	244276	244276	244276	244276
294.52	1192.08	259114	259114	259114	259114	259114	259114
295.52	1191.08	261957	261957	261957	261957	261957	261957
296.52	1190.08	256107	256107	256107	256107	256107	256107
297.52	1189.08	257276	257276	257276	257276	257276	257276
298.52	1188.08	256680	256680	256680	256680	256680	256680
299.52	1187.08	259103	259103	259103	259103	259103	259103
300.52	1186.08	263476	263476	263476	263476	263476	263476
301.52	1185.08	265836	265836	265836	265836	265836	265836
302.52	1184.08	256504	256504	256504	256504	256504	256504
303.52	1183.08	260653	260653	260653	260653	260653	260653
304.52	1182.08	264976	264976	264976	264976	264976	264976
305.52	1181.08	262596	262596	262596	262596	262596	262596
306.52	1180.08	257269	257269	257269	257269	257269	257269
307.52	1179.08	256828	256828	256828	256828	256828	256828
308.52	1178.08	243105	243105	243105	243105	243105	243105
309.52	1177.08	243610	243610	243610	243610	243610	243610
310.52	1176.08	256709	256709	256709	256709	256709	256709
311.52	1175.08	251979	251979	251979	251979	251979	251979
312.52	1174.08	255083	255083	255083	255083	255083	255083
313.52	1173.08	258675	258675	258675	258675	258675	258675
314.52	1172.08	256850	256850	256850	256850	256850	256850
315.52	1171.08	251341	251341	251341	251341	251341	251341
316.52	1170.08	261430	261430	261430	261430	261430	261430
317.52	1169.08	258075	258075	258075	258075	258075	258075
318.52	1168.08	239340	239340	239340	239340	239340	239340
319.52	1167.08	258216	258216	258216	258216	258216	258216
320.52	1166.08	255050	255050	255050	255050	255050	255050
321.52	1165.08	258345	258345	258345	258345	258345	258345
322.52	1164.08	251808	251808	251808	251808	251808	251808
323.52	1163.08	255518	255518	255518	255518	255518	255518
324.52	1162.08	255038	255038	255038	255038	255038	255038
325.52	1161.08	263583	263583	263583	263583	263583	263583
326.52	1160.08	258872	258872	258872	258872	258872	258872
327.52	1159.08	271555	271555	271555	271555	271555	271555
328.52	1158.08	260146	260146	260146	260146	260146	260146
329.52	1157.08	262690	262690	262690	262690	262690	262690
330.52	1156.08	256087	256087	256087	256087	256087	256087
331.52	1155.08	259445	259445	259445	259445	259445	259445
332.52	1154.08	264242	264242	264242	264242	264242	264242
333.52	1153.08	249871	249871	249871	249871	249871	249871
334.52	1152.08	262785	262785	262785	262785	262785	262785
335.52	1151.08	263499	263499	263499	263499	263499	263499
336.52	1150.08	259381	259381	259381	259381	259381	259381
337.52	1149.08	271482	271482	271482	271482	271482	271482
338.52	1148.08	255310	255310	255310	255310	255310	255310
339.52	1147.08	264031	264031	264031	264031	264031	264031
340.52	1146.08	262855	262855	262855	262855	262855	262855
341.52	1145.08	265628	265628	265628	265628	265628	265628
342.52	1144.08	270589	270589	270589	270589	270589	270589
343.52	1143.08	266266	266266	266266	266266	266266	266266
344.52	1142.08	271355	271355	271355	271355	271355	271355
345.52	1141.08	262318	262318	262318	262318	262318	262318
346.52	1140.08	266445	266445	266445	266445	266445	266445
347.52	1139.08	269517	269517	269517	269517	269517	269517
348.52	1138.08	269258	269258	269258	269258	269258	269258
349.52	1137.08	266390	266390	266390	266390	266390	266390
350.52	1136.08	271902	271902	271902	271902	271902	271902
351.52	1135.08	276562	276562	276562	276562	276562	276562
352.52	1134.08	272041	272041	272041	272041	272041	272041
353.52	1133.08	276363	276363	276363	276363	276363	276363
354.52	1132.08	266137	266137	266137	266137	266137	266137
355.52	1131.08	274382	274382	274382	274382	274382	274382
356.52	1130.08	273507	273507	273507	273507	273507	273507
357.52	1129.08	279666	279666	279666	279666	279666	279666
358.52	1128.08	273455	273455	273455	273455	273455	273455
359.52	1127.08	270062	270062	270062	270062	270062	270062
360.52	1126.08	272268	272268	272268	272268	272268	272268
361.52	1125.08	265475	265475	265475	265475	265475	265475
362.52	1124.08	270480	270480	270480	270480	270480	270480
363.52	1123.08	283413	283413	283413	283413	283413	283413
364.52	1122.08	280497	280497	280497	280497	280497	280497
365.52	1121.08	269597	269597	269597	269597	269597	269597
366.52	1120.08	274605	274605	274605	274605	274605	274605
367.52	1119.08	282278	282278	282278	282278	282278	282278
368.52	1118.08	276432	276432	276432	276432	276432	276432
369.52	1117.08	276166	276166	276166	276166	276166	276166
370.52	1116.08	279859	279859	279859	279859	279859	279859
371.52	1115.08	266330	266330	266330	266330	266330	266330
372.52	1114.08	275466	275466	275466	275466	275466	275466
373.52	1113.08	274889	274889	274889	274889	274889	274889
374.52	1112.08	276253	276253	276253	276253	276253	276253
375.52	1111.08	273770	273770	273770	273770	273770	273770
376.52	1110.08	273835	273835	273835	273835	273835	273835
377.52	1109.08	281981	281981	281981	281981	281981	281981
378.52	1108.08	283767	283767	283767	283767	283767	283767
379.52	1107.08	291201	291201	291201	291201	291201	291201
380.52	1106.08	294363	294363	294363	294363	294363	294363
381.52	1105.08	277335	277335	277335	277335	277335	277335
382.52	1104.08	273041	273041	273041	273041	273041	273041
383.52	1103.08	276705	276705	276705	276705	276705	276705
384.52	1102.08	273325	273325	273325	273325	273325	273325
385.52	1101.08	279713	279713	279713	279713	279713	279713
386.52	1100.08	279780	279780	279780	279780	279780	279780
387.52	1099.08	280682	280682	280682	280682	280682	280682
388.52	1098.08	264385	264385	264385	264385	264385	264385
389.52	1097.08	265892	265892	265892	265892	265892	265892
390.52	1096.08	284079	284079	284079	284079	284079	284079
391.52	1095.08	266829	266829	266829	266829	266829	266829
392.52	1094.08	272837	272837	272837	272837	272837	272837
393.52	1093.08	267098	267098	267098	267098	267098	267098
394.52	1092.08	269745	269745	269745	269745	269745	269745
395.52	1091.08	278586	278586	278586	278586	278586	278586
396.52	1090.08	276590	276590	276590	276590	276590	276590
397.52	1089.08	272015	272015	272015	272015	272015	272015
398.52	1088.08	270100	270100	270100	270100	270100	270100
399.52	1087.08	277369	277369	277369	277369	277369	277369
400.52	1086.08	276671	276671	276671	276671	276671	276671
401.52	1085.08	265261	265261	265261	265261	265261	265261
402.52	1084.08	273682	273682	273682	273682	273682	273682
403.52	1083.08	271492	271492	271492	271492	271492	271492
404.52	1082.08	273558	273558	273558	273558	273558	273558
405.52	1081.08	271429	271429	271429	271429	271429	271429
406.52	1080.08	264962	264962	264962	264962	264962	264962
407.52	1079.08	279297	279297	279297	279297	279297	279297
408.52	1078.08	273207	273207	273207	273207	273207	273207
409.52	1077.08	279828	279828	279828	279828	279828	279828
410.52	1076.08	275786	275786	275786	275786	275786	275786
411.52	1075.08	281283	281283	281283	281283	281283	281283
412.52	1074.08	281624	281624	281624	281624	281624	281624
413.52	1073.08	275904	275904	275904	275904	275904	275904
414.52	1072.08	282626	282626	282626	282626	282626	282626
415.52	1071.08	286523	286523	286523	286523	286523	286523
416.52	1070.08	279428	279428	279428	279428	279428	279428
417.52	1069.08	281300	281300	281300	281300	281300	281300
418.52	1068.08	282130	282130	282130	282130	282130	282130
419.52	1067.08	284304	284304	284304	284304	284304	284304
420.52	1066.08	276440	276440	276440	276440	276440	276440
421.52	1065.08	282959	282959	282959	282959	282959	282959
422.52	1064.08	275732	275732	275732	275732	275732	275732
423.52	1063.08	279898	279898	279898	279898	279898	279898
424.52	1062.08	291142	291142	291142	291142	291142	291142
425.52	1061.08	288516	288516	288516	288516	288516	288516
426.52	1060.08	285312	285312	285312	285312	285312	285312
427.52	1059.08	279557	279557	279557	279557	279557	279557
428.52	1058.08	290167	290167	290167	290167	290167	290167
429.52	1057.08	285216	285216	285216	285216	285216	285216
430.52	1056.08	287001	287001	287001	287001	287001	287001
431.52	1055.08	283885	283885	283885	283885	283885	283885
432.52	1054.08	285354	285354	285354	285354	285354	285354
433.52	1053.08	291313	291313	291313	291313	291313	291313
434.52	1052.08	285037	285037	285037	285037	285037	285037
435.52	1051.08	289889	289889	289889	289889	289889	289889
436.52	1050.08	288122	288122	288122	288122	288122	288122
437.52	1049.08	288363	288363	288363	288363	288363	288363
438.52	1048.08	287330	287330	287330	287330	287330	287330
439.52	1047.08	299116	299116	299116	299116	299116	299116
440.52	1046.08	293572	293572	293572	293572	293572	293572
441.52	1045.08	290530	290530	290530	290530	290530	290530
442.52	1044.08	296905	296905	296905	296905	296905	296905
443.52	1043.08	291239	291239	291239	291239	291239	291239
444.52	1042.08	291842	291842	291842	291842	291842	291842
445.52	1041.08	293009	293009	293009	293009	293009	293009
446.52	1040.08	289482	289482	289482	289482	289482	289482
447.52	1039.08	302780	302780	302780	302780	302780	302780
448.52	1038.08	295678	295678	295678	295678	295678	295678
449.52	1037.08	296215	296215	296215	296215	296215	296215
450.52	1036.08	297549	297549	297549	297549	297549	297549
451.52	1035.08	299516	299516	299516	299516	299516	299516
452.52	1034.08	295944	295944	295944	295944	295944	295944
453.52	1033.08	292633	292633	292633	292633	292633	292633
454.52	1032.08	295229	295229	295229	295229	295229	295229
455.52	1031.08	306648	306648	306648	306648	306648	306648
456.52	1030.08	306581	306581	306581	306581	306581	306581
457.52	1029.08	313258	313258	313258	313258	313258	313258
458.52	1028.08	306407	306407	306407	306407	306407	306407
459.52	1027.08	308330	308330	308330	308330	308330	308330
460.52	1026.08	300458	300458	300458	300458	300458	300458
461.52	1025.08	310216	310216	310216	310216	310216	310216
462.52	1024.08	306277	306277	306277	306277	306277	306277
463.52	1023.08	305129	305129	305129	305129	305129	305129
464.52	1022.08	307565	307565	307565	307565	307565	307565
465.52	1021.08	301991	301991	301991	301991	301991	301991
466.52	1020.08	312541	312541	312541	312541	312541	312541
467.52	1019.08	312067	312067	312067	312067	312067	312067
468.52	1018.08	316831	316831	316831	316831	316831	316831
469.52	1017.08	310839	310839	310839	310839	310839	310839
470.52	1016.08	313880	313880	313880	313880	313880	313880
471.52	1015.08	306326	306326	306326	306326	306326	306326
472.52	1014.08	314370	314370	314370	314370	314370	314370
473.52	1013.08	304951	304951	304951	304951	304951	304951
474.52	1012.08	312577	312577	312577	312577	312577	312577
475.52	1011.08	309258	309258	309258	309258	309258	309258
476.52	1010.08	315324	315324	315324	315324	315324	315324
477.52	1009.08	309887	309887	309887	309887	309887	309887
478.52	1008.08	308568	308568	308568	308568	308568	308568
479.52	1007.08	318137	318137	318137	318137	318137	318137
480.52	1006.08	308292	308292	308292	308292	308292	308292
481.52	1005.08	311572	311572	311572	311572	311572	311572
482.52	1004.08	325823	325823	325823	325823	325823	325823
483.52	1003.08	314994	314994	314994	314994	314994	314994
484.52	1002.08	322286	322286	322286	322286	322286	322286
485.52	1001.08	325484	325484	325484	325484	325484	325484
486.52	1000.08	329590	329590	329590	329590	329590	329590
487.52	999.08	330938	330938	330938	330938	330938	330938
488.52	998.08	329340	329340	329340	329340	329340	329340
489.52	997.08	341176	341176	341176	341176	341176	341176
490.52	996.08	318188	318188	318188	318188	318188	318188
491.52	995.08	316828	316828	316828	316828	316828	316828
492.52	994.08	312519	312519	312519	312519	312519	312519
493.52	993.08	323119	323119	323119	323119	323119	323119
494.52	992.08	313511	313511	313511	313511	313511	313511
495.52	991.08	302462	302462	302462	302462	302462	302462
496.52	990.08	314004	314004	314004	314004	314004	314004
497.52	989.08	304220	304220	304220	304220	304220	304220
498.52	988.08	297635	297635	297635	297635	297635	297635
499.52	987.08	309208	309208	309208	309208	309208	309208
500.52	986.08	312121	312121	312121	312121	312121	312121
501.52	985.08	299822	299822	299822	299822	299822	299822
502.52	984.08	308829	308829	308829	308829	308829	308829
503.52	983.08	308389	308389	308389	308389	308389	308389
504.52	982.08	321563	321563	321563	321563	321563	321563
505.52	981.08	316650	316650	316650	316650	316650	316650
506.52	980.08	333226	333226	333226	333226	333226	333226
507.52	979.08	338217	338217	338217	338217	338217	338217
508.52	978.08	352148	352148	352148	352148	352148	352148
509.52	977.08	357938	357938	357938	357938	357938	357938
510.52	976.08	347706	347706	347706	347706	347706	347706
511.52	975.08	335644	335644	335644	335644	335644	335644
512.52	974.08	328789	328789	328789	328789	328789	328789
513.52	973.08	322146	322146	322146	322146	322146	322146
514.52	972.08	315235	315235	315235	315235	315235	315235
515.52	971.08	314248	314248	314248	314248	314248	314248
516.52	970.08	310602	310602	310602	310602	310602	310602
517.52	969.08	301112	301112	301112	301112	301112	301112
518.52	968.08	297346	297346	297346	297346	297346	297346
519.52	967.08	282991	282991	282991	282991	282991	282991
520.52	966.08	276898	276898	276898	276898	276898	276898
521.52	965.08	270584	270584	270584	270584	270584	270584
522.52	964.08	267509	267509	267509	267509	267509	267509
523.52	963.08	269650	269650	269650	269650	269650	269650
524.52	962.08	277548	277548	277548	277548	277548	277548
525.52	961.08	276575	276575	276575	276574	276575	276574
526.52	960.08	279168	279168	279168	279167	279168	279167
527.52	959.08	276741	276741	276741	276740	276741	276740
528.52	958.08	273644	273644	273644	273643	273644	273643
529.52	957.08	274328	274328	274328	274326	274328	274326
530.52	956.08	266896	266896	266896	266894	266896	266894
531.52	955.08	283571	283571	283571	283568	283571	283568
532.52	954.08	266705	266705	266705	266702	266705	266702
533.52	953.08	264442	264442	264442	264438	264442	264438
534.52	952.08	264664	264664	264664	264659	264664	264659
535.52	951.08	269355	269355	269355	269348	269355	269348
536.52	950.08	262131	262131	262131	262123	262131	262123
537.52	949.08	262601	262601	262601	262591	262601	262591
538.52	948.08	275868	275868	275868	275855	275868	275855
539.52	947.08	283943	283943	283943	283927	283943	283927
540.52	946.08	270032	270032	270032	270012	270032	270012
541.52	945.08	277454	277454	277454	277429	277454	277429
542.52	944.08	274101	274101	274101	274071	274101	274071
543.52	943.08	268694	268694	268694	268657	268694	268657
544.52	942.08	279410	279410	279410	279364	279410	279364
545.52	941.08	279272	279272	279272	279216	279272	279216
546.52	940.08	290287	290287	290287	290218	290287	290218
547.52	939.08	277824	277824	277824	277740	277824	277740
548.52	938.08	271798	271798	271798	271696	271798	271696
549.52	937.08	280252	280252	280252	280129	280252	280129
550.52	936.08	276160	276160	276160	276011	276160	276011
551.52	935.08	275900	275900	275900	275720	275900	275720
552.52	934.08	287594	287594	287594	287378	287594	287378
553.52	933.08	278322	278322	278322	278064	278322	278064
554.52	932.08	281756	281756	281756	281448	281756	281448
555.52	931.08	278924	278924	278924	278556	278924	278556
556.52	930.08	274451	274451	274451	274014	274451	274014
557.52	929.08	284676	284676	284676	284158	284676	284158
558.52	928.08	278459	283912	283912	283300	283912	283300
559.52	927.08	282587	283149	283149	282427	283149	282427
560.52	926.08	288704	282385	282385	281537	282385	281537
561.52	925.08	286206	281622	281622	280629	281622	280629
562.52	924.08	277508	280858	280858	279699	280858	279699
563.52	923.08	281184	280095	280095	278745	280095	278745
564.52	922.08	273106	279331	279331	277762	279331	277762
565.52	921.08	274886	278568	278568	276749	278568	276749
566.52	920.08	278520	277804	277804	275703	277804	275703
567.52	919.08	278023	277041	277041	274620	277041	274620
568.52	918.08	277419	276277	276278	273498	276277	273498
569.52	917.08	276323	275514	275516	272332	275514	272334
570.52	916.08	271613	274750	274759	271119	274750	271128
571.52	915.08	271360	273987	274017	269856	273987	269886
572.52	914.08	262332	273223	273320	268537	273223	268634
573.52	913.08	263363	272460	272746	267155	272460	267442
574.52	912.08	260087	271696	272472	265712	271696	266488
575.52	911.08	271457	270933	272862	264204	270933	266133
576.52	910.08	269128	270169	274575	262627	270169	267033
577.52	909.08	273316	269405	278620	260981	269405	270195
578.52	908.08	273231	268642	286224	259262	268642	276844
579.52	907.08	286924	267878	298287	257469	267878	287878
580.52	906.08	296204	267115	314339	255603	267115	302828
581.52	905.08	325111	266351	331405	253661	266351	318715
582.52	904.08	335311	265588	344017	251644	265588	330072
583.52	903.08	327556	264824	346767	249557	264824	331500
584.52	902.08	316369	264061	338075	247407	264061	321421
585.52	901.08	304651	263297	321436	245198	263297	303337
586.52	900.08	288037	262534	302715	242937	262534	283119
587.52	899.08	263458	261773	286524	240634	261770	265390
588.52	898.08	251697	261017	274753	238298	261007	252055
589.52	897.08	244494	260278	267180	235942	260243	242914
590.52	896.08	234455	259589	262679	233578	259480	236887
591.52	895.08	234154	259032	260071	231224	258716	232896
592.52	894.08	236235	258799	258480	228896	257953	230270
593.52	893.08	230722	259288	257378	226611	257189	228899
594.52	892.08	226159	261235	256488	224386	256425	229258
595.52	891.08	225571	265834	255681	222240	255662	232431
596.52	890.08	238334	274703	254904	220191	254898	240001
597.52	889.08	245655	289476	254136	218256	254135	253598
598.52	888.08	272109	310784	253372	216451	253371	273864
599.52	887.08	306167	336718	252608	214803	252608	298913
600.52	886.08	331342	361672	251844	213321	251844	323149
601.52	885.08	336251	377467	251081	212012	251081	338399
602.52	884.08	331618	377597	250317	210885	250317	338164
603.52	883.08	315502	361692	249554	209944	249554	322083
604.52	882.08	299711	335795	248790	209194	248790	296199
605.52	881.08	282012	308116	248027	208634	248027	268723
606.52	880.08	239543	284628	247263	208260	247263	245625
607.52	879.08	226085	267625	246500	208067	246500	229193
608.52	878.08	219434	256687	245736	208058	245736	219009
609.52	877.08	211687	250198	244973	208210	244973	213436
610.52	876.08	214139	246511	244209	208506	244209	210808
611.52	875.08	212798	244383	243446	208931	243446	209869
612.52	874.08	220236	243035	242682	209468	242682	209821
613.52	873.08	209439	242042	241918	210099	241918	210222
614.52	872.08	208816	241195	241155	210806	241155	210846
615.52	871.08	224358	240403	240391	211572	240391	211584
616.52	870.08	209838	239631	239628	212378	239628	212382
617.52	869.08	212704	238865	238864	213209	238864	213210
618.52	868.08	212275	238101	238101	214045	238101	214045
619.52	867.08	210911	237337	237337	214872	237337	214872
620.52	866.08	215550	236574	236574	215677	236574	215677
621.52	865.08	206752	235810	235810	216447	235810	216447
622.52	864.08	211308	235047	235047	217174	235047	217174
623.52	863.08	217643	234283	234283	217848	234283	217848
624.52	862.08	218647	233520	233520	218463	233520	218463
625.52	861.08	222782	232756	232756	219012	232756	219012
626.52	860.08	213970	231993	231993	219486	231993	219486
627.52	859.08	218356	231229	231229	219889	231229	219889
628.52	858.08	218715	230466	230466	220218	230466	220218
629.52	857.08	215755	229702	229702	220473	229702	220473
630.52	856.08	216440	228939	228939	220654	228939	220654
631.52	855.08	218659	228175	228175	220764	228175	220764
632.52	854.08	219080	227411	227411	220804	227411	220804
633.52	853.08	219925	226648	226648	220776	226648	220776
634.52	852.08	214357	225884	225884	220681	225884	220681
635.52	851.08	218159	225121	225121	220521	225121	220521
636.52	850.08	215561	224357	224357	220305	224357	220305
637.52	849.08	224799	223594	223594	220034	223594	220034
638.52	848.08	219577	222830	222830	219713	222830	219713
639.52	847.08	220655	222067	222067	219345	222067	219345
640.52	846.08	218664	221303	221303	218935	221303	218935
641.52	845.08	216491	220540	220540	218485	220540	218485
642.52	844.08	224434	219776	219776	217999	219776	217999
643.52	843.08	223076	219013	219013	217479	219013	217479
644.52	842.08	218192	218249	218249	216929	218249	216929
645.52	841.08	226387	217486	217486	216352	217486	216352
646.52	840.08	215880	216722	216722	215752	216722	215752
647.52	839.08	225985	215959	215959	215131	215959	215131
648.52	838.08	226325	215195	215195	214491	215195	214491
649.52	837.08	227854	214432	214432	213835	214432	213835
650.52	836.08	230593	213668	213668	213163	213668	213163
651.52	835.08	236409	212904	212904	212479	212904	212479
652.52	834.08	228525	212141	212141	211783	212141	211783
653.52	833.08	241542	211377	211377	211077	211377	211077
654.52	832.08	230994	210614	210614	210362	210614	210362
655.52	831.08	232286	209850	209850	209640	209850	209640
656.52	830.08	227555	209087	209087	208912	209087	208912
657.52	829.08	227701	208323	208323	208178	208323	208178
658.52	828.08	231588	207560	207560	207440	207560	207440
659.52	827.08	225817	206796	206796	206697	206796	206697
660.52	826.08	225800	206033	206033	205952	206033	205952
661.52	825.08	227578	205269	205269	205203	205269	205203
662.52	824.08	220737	204506	204506	204451	204506	204451
663.52	823.08	214562	203742	203742	203698	203742	203698
664.52	822.08	211816	202979	202979	202942	202979	202942
665.52	821.08	209335	202215	202215	202186	202215	202186
666.52	820.08	204440	201452	201452	201428	201452	201428
667.52	819.08	200693	200688	200688	200669	200688	200669
668.52	818.08	199107	199924	199924	199909	199924	199909
669.52	817.08	203393	199161	199161	199149	199161	199149
670.52	816.08	196918	198397	198397	198388	198397	198388
671.52	815.08	196848	197634	197634	197626	197634	197626
672.52	814.08	198651	196870	196870	196864	196870	196864
673.52	813.08	201155	196107	196107	196102	196107	196102
674.52	812.08	197914	195343	195343	195339	195343	195339
675.52	811.08	197686	194580	194580	194577	194580	194577
676.52	810.08	196394	193816	193816	193814	193816	193814
677.52	809.08	194137	193053	193053	193051	193053	193051
678.52	808.08	196053	192289	192289	192288	192289	192288
679.52	807.08	189079	191526	191526	191525	191526	191525
680.52	806.08	188156	190762	190762	190761	190762	190761
681.52	805.08	185296	189999	189999	189998	189999	189998
682.52	804.08	180838	189235	189235	189235	189235	189235
683.52	803.08	179964	188472	188472	188471	188472	188471
684.52	802.08	182491	187708	187708	187708	187708	187708
685.52	801.08	189405	186945	186945	186944	186945	186944
686.52	800.08	186181	186181	186181	186181	186181	186181
687.52	799.08	181744	181744	181744	181744	181744	181744
688.52	798.08	186811	186811	186811	186811	186811	186811
689.52	797.08	185217	185217	185217	185217	185217	185217
690.52	796.08	179363	179363	179363	179363	179363	179363
691.52	795.08	185058	185058	185058	185058	185058	185058
692.52	794.08	179085	179085	179085	179085	179085	179085
693.52	793.08	188149	188149	188149	188149	188149	188149
694.52	792.08	184403	184403	184403	184403	184403	184403
695.52	791.08	181531	181531	181531	181531	181531	181531
696.52	790.08	187348	187348	187348	187348	187348	187348
697.52	789.08	183082	183082	183082	183082	183082	183082
698.52	788.08	183439	183439	183439	183439	183439	183439
699.52	787.08	183425	183425	183425	183425	183425	183425
700.52	786.08	177020	177020	177020	177020	177020	177020
701.52	785.08	181160	181160	181160	181160	181160	181160
702.52	784.08	188699	188699	188699	188699	188699	188699
703.52	783.08	184927	184927	184927	184927	184927	184927
704.52	782.08	179164	179164	179164	179164	179164	179164
705.52	781.08	179445	179445	179445	179445	179445	179445
706.52	780.08	183110	183110	183110	183110	183110	183110
707.52	779.08	183985	183985	183985	183985	183985	183985
708.52	778.08	185319	185319	185319	185319	185319	185319
709.52	777.08	185078	185078	185078	185078	185078	185078
710.52	776.08	185419	185419	185419	185419	185419	185419
711.52	775.08	185439	185439	185439	185439	185439	185439
712.52	774.08	184754	184754	184754	184754	184754	184754
713.52	773.08	190985	190985	190985	190985	190985	190985
714.52	772.08	194056	194056	194056	194056	194056	194056
715.52	771.08	193951	193951	193951	193951	193951	193951
716.52	770.08	185122	185122	185122	185122	185122	185122
717.52	769.08	185369	185369	185369	185369	185369	185369
718.52	768.08	184223	184223	184223	184223	184223	184223
719.52	767.08	183583	183583	183583	183583	183583	183583
720.52	766.08	193006	193006	193006	193006	193006	193006
721.52	765.08	179811	179811	179811	179811	179811	179811
722.52	764.08	186872	186872	186872	186872	186872	186872
723.52	763.08	189164	189164	189164	189164	189164	189164
724.52	762.08	189273	189273	189273	189273	189273	189273
725.52	761.08	195846	195846	195846	195846	195846	195846
726.52	760.08	190929	190929	190929	190929	190929	190929
727.52	759.08	186250	186250	186250	186250	186250	186250
728.52	758.08	191981	191981	191981	191981	191981	191981
729.52	757.08	192127	192127	192127	192127	192127	192127
730.52	756.08	194878	194878	194878	194878	194878	194878
731.52	755.08	188636	188636	188636	188636	188636	188636
732.52	754.08	194876	194876	194876	194876	194876	194876
733.52	753.08	198616	198616	198616	198616	198616	198616
734.52	752.08	189125	189125	189125	189125	189125	189125
735.52	751.08	198254	198254	198254	198254	198254	198254
736.52	750.08	187987	187987	187987	187987	187987	187987
737.52	749.08	190293	190293	190293	190293	190293	190293
738.52	748.08	191313	191313	191313	191313	191313	191313
739.52	747.08	193953	193953	193953	193953	193953	193953
740.52	746.08	192556	192556	192556	192556	192556	192556
741.52	745.08	199807	199807	199807	199807	199807	199807
742.52	744.08	202446	202446	202446	202446	202446	202446
743.52	743.08	189265	189265	189265	189265	189265	189265
744.52	742.08	193015	193015	193015	193015	193015	193015
745.52	741.08	196094	196094	196094	196094	196094	196094
746.52	740.08	194581	194581	194581	194581	194581	194581
747.52	739.08	204319	204319	204319	204319	204319	204319
748.52	738.08	189059	189059	189059	189059	189059	189059
749.52	737.08	203047	203047	203047	203047	203047	203047
750.52	736.08	203440	203440	203440	203440	203440	203440
751.52	735.08	194956	194956	194956	194956	194956	194956
752.52	734.08	196585	196585	196585	196585	196585	196585
753.52	733.08	195257	195257	195257	195257	195257	195257
754.52	732.08	199728	199728	199728	199728	199728	199728
755.52	731.08	200762	200762	200762	200762	200762	200762
756.52	730.08	205318	205318	205318	205318	205318	205318
757.52	729.08	196098	196098	196098	196098	196098	196098
758.52	728.08	191349	191349	191349	191349	191349	191349
759.52	727.08	189300	189300	189300	189300	189300	189300
760.52	726.08	197367	197367	197367	197367	197367	197367
761.52	725.08	195659	195659	195659	195659	195659	195659
762.52	724.08	198995	198995	198995	198995	198995	198995
763.52	723.08	196172	196172	196172	196172	196172	196172
764.52	722.08	203359	203359	203359	203359	203359	203359
765.52	721.08	197947	197947	197947	197947	197947	197947
766.52	720.08	205347	205347	205347	205347	205347	205347
767.52	719.08	199509	199509	199509	199509	199509	199509
768.52	718.08	200041	200041	200041	200041	200041	200041
769.52	717.08	199341	199341	199341	199341	199341	199341
770.52	716.08	196970	196970	196970	196970	196970	196970
771.52	715.08	199821	199821	199821	199821	199821	199821
772.52	714.08	192335	192335	192335	192335	192335	192335
773.52	713.08	191767	191767	191767	191767	191767	191767
774.52	712.08	204628	204628	204628	204628	204628	204628
775.52	711.08	196543	196543	196543	196543	196543	196543
776.52	710.08	198301	198301	198301	198301	198301	198301
777.52	709.08	200427	200427	200427	200427	200427	200427
778.52	708.08	197431	197431	197431	197431	197431	197431
779.52	707.08	197187	197187	197187	197187	197187	197187
780.52	706.08	201987	201987	201987	201987	201987	201987
781.52	705.08	194923	194923	194923	194923	194923	194923
782.52	704.08	200605	200605	200605	200605	200605	200605
783.52	703.08	201437	201437	201437	201437	201437	201437
784.52	702.08	192077	192077	192077	192077	192077	192077
785.52	701.08	202778	202778	202778	202778	202778	202778
786.52	700.08	191464	191464	191464	191464	191464	191464
787.52	699.08	195234	195234	195234	195234	195234	195234
788.52	698.08	193763	193763	193763	193763	193763	193763
789.52	697.08	200101	200101	200101	200101	200101	200101
790.52	696.08	201960	201960	201960	201960	201960	201960
791.52	695.08	201492	201492	201492	201492	201492	201492
792.52	694.08	202672	202672	202672	202672	202672	202672
793.52	693.08	192722	192722	192722	192722	192722	192722
794.52	692.08	189379	189379	189379	189379	189379	189379
795.52	691.08	197953	197953	197953	197953	197953	197953
796.52	690.08	209302	209302	209302	209302	209302	209302
797.52	689.08	228612	228612	228612	228612	228612	228612
798.52	688.08	214048	214048	214048	214048	214048	214048
799.52	687.08	209797	209797	209797	209797	209797	209797
800.52	686.08	194060	194060	194060	194060	194060	194060
801.52	685.08	204897	204897	204897	204897	204897	204897
802.52	684.08	191738	191738	191738	191738	191738	191738
803.52	683.08	200388	200388	200388	200388	200388	200388
804.52	682.08	203557	203557	203557	203557	203557	203557
805.52	681.08	208361	208361	208361	208361	208361	208361
806.52	680.08	206517	206517	206517	206517	206517	206517
807.52	679.08	201001	201001	201001	201001	201001	201001
808.52	678.08	199480	199480	199480	199480	199480	199480
809.52	677.08	204712	204712	204712	204712	204712	204712
810.52	676.08	204430	204430	204430	204430	204430	204430
811.52	675.08	202332	202332	202332	202332	202332	202332
812.52	674.08	200044	200044	200044	200044	200044	200044
813.52	673.08	203027	203027	203027	203027	203027	203027
814.52	672.08	204290	204290	204290	204290	204290	204290
815.52	671.08	201516	201516	201516	201516	201516	201516
816.52	670.08	200032	200032	200032	200032	200032	200032
817.52	669.08	203175	203175	203175	203175	203175	203175
818.52	668.08	205779	205779	205779	205779	205779	205779
819.52	667.08	207448	207448	207448	207448	207448	207448
820.52	666.08	211724	211724	211724	211724	211724	211724
821.52	665.08	206606	206606	206606	206606	206606	206606
822.52	664.08	213761	213761	213761	213761	213761	213761
823.52	663.08	212291	212291	212291	212291	212291	212291
824.52	662.08	216341	216341	216341	216341	216341	216341
825.52	661.08	194845	194845	194845	194845	194845	194845
826.52	660.08	210532	210532	210532	210532	210532	210532
827.52	659.08	211261	211261	211261	211261	211261	211261
828.52	658.08	199354	199354	199354	199354	199354	199354
829.52	657.08	212905	212905	212905	212905	212905	212905
830.52	656.08	204367	204367	204367	204367	204367	204367
831.52	655.08	207554	207554	207554	207554	207554	207554
832.52	654.08	198561	198561	198561	198561	198561	198561
833.52	653.08	213733	213733	213733	213733	213733	213733
834.52	652.08	214878	214878	214878	214878	214878	214878
835.52	651.08	208577	208577	208577	208577	208577	208577
836.52	650.08	210992	210992	210992	210992	210992	210992
837.52	649.08	205662	205662	205662	205662	205662	205662
838.52	648.08	209453	209453	209453	209453	209453	209453
839.52	647.08	215170	215170	215170	215170	215170	215170
840.52	646.08	217964	217964	217964	217964	217964	217964
841.52	645.08	214035	214035	214035	214035	214035	214035
842.52	644.08	210350	210350	210350	210350	210350	210350
843.52	643.08	210642	210642	210642	210642	210642	210642
844.52	642.08	213670	213670	213670	213670	213670	213670
845.52	641.08	214713	214713	214713	214713	214713	214713
846.52	640.08	213131	213131	213131	213131	213131	213131
847.52	639.08	216776	216776	216776	216776	216776	216776
848.52	638.08	221750	221750	221750	221750	221750	221750
849.52	637.08	208378	208378	208378	208378	208378	208378
850.52	636.08	217374	217374	217374	217374	217374	217374
851.52	635.08	216743	216743	216743	216743	216743	216743
852.52	634.08	211701	211701	211701	211701	211701	211701
853.52	633.08	218542	218542	218542	218542	218542	218542
854.52	632.08	217684	217684	217684	217684	217684	217684
855.52	631.08	216117	216117	216117	216117	216117	216117
856.52	630.08	221400	221400	221400	221400	221400	221400
857.52	629.08	212469	212469	212469	212469	212469	212469
858.52	628.08	218554	218554	218554	218554	218554	218554
859.52	627.08	217187	217187	217187	217187	217187	217187
860.52	626.08	217474	217474	217474	217474	217474	217474
861.52	625.08	218886	218886	218886	218886	218886	218886
862.52	624.08	208427	208427	208427	208427	208427	208427
863.52	623.08	212466	212466	212466	212466	212466	212466
864.52	622.08	228992	228992	228992	228992	228992	228992
865.52	621.08	223858	223858	223858	223858	223858	223858
866.52	620.08	215848	215848	215848	215848	215848	215848
867.52	619.08	222864	222864	222864	222864	222864	222864
868.52	618.08	223804	223804	223804	223804	223804	223804
869.52	617.08	227401	227401	227401	227401	227401	227401
870.52	616.08	227002	227002	227002	227002	227002	227002
871.52	615.08	220846	220846	220846	220846	220846	220846
872.52	614.08	215582	215582	215582	215582	215582	215582
873.52	613.08	226866	226866	226866	226866	226866	226866
874.52	612.08	224675	224675	224675	224675	224675	224675
875.52	611.08	229734	229734	229734	229734	229734	229734
876.52	610.08	226859	226859	226859	226859	226859	226859
877.52	609.08	223319	223319	223319	223319	223319	223319
878.52	608.08	228521	228521	228521	228521	228521	228521
879.52	607.08	218738	218738	218738	218738	218738	218738
880.52	606.08	226413	226413	226413	226413	226413	226413
881.52	605.08	222410	222410	222410	222410	222410	222410
882.52	604.08	222349	222349	222349	222349	222349	222349
883.52	603.08	228901	228901	228901	228901	228901	228901
884.52	602.08	234098	234098	234098	234098	234098	234098
885.52	601.08	224068	224068	224068	224068	224068	224068
886.52	600.08	221650	221650	221650	221650	221650	221650
887.52	599.08	228324	228324	228324	228324	228324	228324
888.52	598.08	226309	226309	226309	226309	226309	226309
889.52	597.08	220077	220077	220077	220077	220077	220077
890.52	596.08	234066	234066	234066	234066	234066	234066
891.52	595.08	231388	231388	231388	231388	231388	231388
892.52	594.08	224496	224496	224496	224496	224496	224496
893.52	593.08	236934	236934	236934	236934	236934	236934
894.52	592.08	223518	223518	223518	223518	223518	223518
895.52	591.08	225964	225964	225964	225964	225964	225964
896.52	590.08	234039	234039	234039	234039	234039	234039
897.52	589.08	236523	236523	236523	236523	236523	236523
898.52	588.08	236631	236631	236631	236631	236631	236631
899.52	587.08	241387	241387	241387	241387	241387	241387
900.52	586.08	232352	232352	232352	232352	232352	232352
901.52	585.08	241766	241766	241766	241766	241766	241766
902.52	584.08	230000	230000	230000	230000	230000	230000
903.52	583.08	228149	228149	228149	228149	228149	228149
904.52	582.08	239749	239749	239749	239749	239749	239749
905.52	581.08	231288	231288	231288	231288	231288	231288
906.52	580.08	236331	236331	236331	236331	236331	236331
907.52	579.08	233915	233915	233915	233915	233915	233915
908.52	578.08	232260	232260	232260	232260	232260	232260
909.52	577.08	228368	228368	228368	228368	228368	228368
910.52	576.08	234604	234604	234604	234604	234604	234604
911.52	575.08	239798	239798	239798	239798	239798	239798
912.52	574.08	239425	239425	239425	239425	239425	239425
913.52	573.08	228105	228105	228105	228105	228105	228105
914.52	572.08	227899	227899	227899	227899	227899	227899
915.52	571.08	231271	231271	231271	231271	231271	231271
916.52	570.08	241345	241345	241345	241345	241345	241345
917.52	569.08	232641	232641	232641	232641	232641	232641
918.52	568.08	230089	230089	230089	230089	230089	230089
919.52	567.08	228894	228894	228894	228894	228894	228894
920.52	566.08	227169	227169	227169	227169	227169	227169
921.52	565.08	239323	239323	239323	239323	239323	239323
922.52	564.08	232849	232849	232849	232849	232849	232849
923.52	563.08	230457	230457	230457	230457	230457	230457
924.52	562.08	232884	232884	232884	232884	232884	232884
925.52	561.08	240328	240328	240328	240328	240328	240328
926.52	560.08	248399	248399	248399	248399	248399	248399
927.52	559.08	248553	248553	248553	248553	248553	248553
928.52	558.08	252445	252445	252445	252445	252445	252445
929.52	557.08	254447	254447	254447	254447	254447	254447
930.52	556.08	256341	256341	256341	256341	256341	256341
931.52	555.08	257122	257122	257122	257122	257122	257122
932.52	554.08	258788	258788	258788	258788	258788	258788
933.52	553.08	247168	247168	247168	247168	247168	247168
934.52	552.08	253027	253027	253027	253027	253027	253027
935.52	551.08	244197	244197	244197	244197	244197	244197
936.52	550.08	240792	240792	240792	240792	240792	240792
937.52	549.08	232837	232837	232837	232837	232837	232837
938.52	548.08	224864	224864	224864	224864	224864	224864
939.52	547.08	225211	225211	225211	225211	225211	225211
940.52	546.08	211990	211990	211990	211990	211990	211990
941.52	545.08	209537	209537	209537	209537	209537	209537
942.52	544.08	197872	197872	197872	197872	197872	197872
943.52	543.08	202858	202858	202858	202858	202858	202858
944.52	542.08	190555	190555	190555	190555	190555	190555
945.52	541.08	186769	186769	186769	186769	186769	186769
946.52	540.08	177346	177346	177346	177346	177346	177346
947.52	539.08	183449	183449	183449	183449	183449	183449
948.52	538.08	172091	172091	172091	172091	172091	172091
949.52	537.08	175805	175805	175805	175805	175805	175805
950.52	536.08	183105	183105	183105	183105	183105	183105
951.52	535.08	197517	197517	197517	197517	197517	197517
952.52	534.08	290798	290798	290798	290798	290798	290798
953.52	533.08	518996	518996	518996	518996	518996	518996
954.52	532.08	701675	701675	701675	701675	701675	701675
955.52	531.08	623818	623818	623818	623818	623818	623818
956.52	530.08	402944	402944	402944	402944	402944	402944
957.52	529.08	240682	240682	240682	240682	240682	240682
958.52	528.08	178922	178922	178922	178922	178922	178922
959.52	527.08	173327	173327	173327	173327	173327	173327
960.52	526.08	160443	160443	160443	160443	160443	160443
961.52	525.08	156739	156739	156739	156739	156739	156739
962.52	524.08	159667	159667	159667	159667	159667	159667
963.52	523.08	159848	159848	159848	159848	159848	159848
964.52	522.08	163639	163639	163639	163639	163639	163639
965.52	521.08	155103	155103	155103	155103	155103	155103
966.52	520.08	162843	162843	162843	162843	162843	162843
967.52	519.08	159805	159805	159805	159805	159805	159805
968.52	518.08	152026	152026	152026	152026	152026	152026
969.52	517.08	161079	161079	161079	161079	161079	161079
970.52	516.08	156887	156887	156887	156887	156887	156887
971.52	515.08	160378	160378	160378	160378	160378	160378
972.52	514.08	155437	155437	155437	155437	155437	155437
973.52	513.08	153978	153978	153978	153978	153978	153978
974.52	512.08	152417	152417	152417	152417	152417	152417
975.52	511.08	153349	153349	153349	153349	153349	153349
976.52	510.08	159095	159095	159095	159095	159095	159095
977.52	509.08	162643	162643	162643	162643	162643	162643
978.52	508.08	154650	154650	154650	154650	154650	154650
979.52	507.08	160203	160203	160203	160203	160203	160203
980.52	506.08	159841	159841	159841	159841	159841	159841
981.52	505.08	162304	162304	162304	162304	162304	162304
982.52	504.08	160503	160503	160503	160503	160503	160503
983.52	503.08	169383	169383	169383	169383	169383	169383
984.52	502.08	161393	161393	161393	161393	161393	161393
985.52	501.08	162440	162440	162440	162440	162440	162440
986.52	500.08	164696	164696	164696	164696	164696	164696
987.52	499.08	157666	157666	157666	157666	157666	157666
988.52	498.08	159798	159798	159798	159798	159798	159798
989.52	497.08	167544	167544	167544	167544	167544	167544
990.52	496.08	163319	163319	163319	163319	163319	163319
991.52	495.08	162459	162459	162459	162459	162459	162459
992.52	494.08	165499	165499	165499	165499	165499	165499
993.52	493.08	159251	159251	159251	159251	159251	159251
994.52	492.08	162517	162517	162517	162517	162517	162517
995.52	491.08	168806	168806	168806	168806	168806	168806
996.52	490.08	160987	160987	160987	160987	160987	160987
997.52	489.08	163936	163936	163936	163936	163936	163936
998.52	488.08	166807	166807	166807	166807	166807	166807
999.52	487.08	157621	157621	157621	157621	157621	157621
1000.52	486.08	168968	168968	168968	168968	168968	168968
1001.52	485.08	161620	161620	161620	161620	161620	161620
1002.52	484.08	164117	164117	164117	164117	164117	164117
1003.52	483.08	167161	167161	167161	167161	167161	167161
1004.52	482.08	161973	161973	161973	161973	161973	161973
1005.52	481.08	171140	171140	171140	171140	171140	171140
1006.52	480.08	161061	161061	161061	161061	161061	161061
1007.52	479.08	158826	158826	158826	158826	158826	158826
1008.52	478.08	170604	170604	170604	170604	170604	170604
1009.52	477.08	162727	162727	162727	162727	162727	162727
1010.52	476.08	161835	161835	161835	161835	161835	161835
1011.52	475.08	173480	173480	173480	173480	173480	173480
1012.52	474.08	166847	166847	166847	166847	166847	166847
1013.52	473.08	167308	167308	167308	167308	167308	167308
1014.52	472.08	166986	166986	166986	166986	166986	166986
1015.52	471.08	167203	167203	167203	167203	167203	167203
1016.52	470.08	167423	167423	167423	167423	167423	167423
1017.52	469.08	166687	166687	166687	166687	166687	166687
1018.52	468.08	167602	167602	167602	167602	167602	167602
1019.52	467.08	162812	162812	162812	162812	162812	162812
1020.52	466.08	173296	173296	173296	173296	173296	173296
1021.52	465.08	169152	169152	169152	169152	169152	169152
1022.52	464.08	170221	170221	170221	170221	170221	170221
1023.52	463.08	169253	169253	169253	169253	169253	169253
1024.52	462.08	165877	165877	165877	165877	165877	165877
1025.52	461.08	168541	168541	168541	168541	168541	168541
1026.52	460.08	168984	168984	168984	168984	168984	168984
1027.52	459.08	170068	170068	170068	170068	170068	170068
1028.52	458.08	168828	168828	168828	168828	168828	168828
1029.52	457.08	166325	166325	166325	166325	166325	166325
1030.52	456.08	170838	170838	170838	170838	170838	170838
1031.52	455.08	162395	162395	162395	162395	162395	162395
1032.52	454.08	178037	178037	178037	178037	178037	178037
1033.52	453.08	170067	170067	170067	170067	170067	170067
1034.52	452.08	173284	173284	173284	173284	173284	173284
1035.52	451.08	165654	165654	165654	165654	165654	165654
1036.52	450.08	169957	169957	169957	169957	169957	169957
1037.52	449.08	171381	171381	171381	171381	171381	171381
1038.52	448.08	169198	169198	169198	169198	169198	169198
1039.52	447.08	174574	174574	174574	174574	174574	174574
1040.52	446.08	176622	176622	176622	176622	176622	176622
1041.52	445.08	166732	166732	166732	166732	166732	166732
1042.52	444.08	176721	176721	176721	176721	176721	176721
1043.52	443.08	172407	172407	172407	172407	172407	172407
1044.52	442.08	182703	182703	182703	182703	182703	182703
1045.52	441.08	172864	172864	172864	172864	172864	172864
1046.52	440.08	166581	166581	166581	166581	166581	166581
1047.52	439.08	176171	176171	176171	176171	176171	176171
1048.52	438.08	174519	174519	174519	174519	174519	174519
1049.52	437.08	168633	168633	168633	168633	168633	168633
1050.52	436.08	176956	176956	176956	176956	176956	176956
1051.52	435.08	177306	177306	177306	177306	177306	177306
1052.52	434.08	173252	173252	173252	173252	173252	173252
1053.52	433.08	180204	180204	180204	180204	180204	180204
1054.52	432.08	180930	180930	180930	180930	180930	180930
1055.52	431.08	177728	177728	177728	177728	177728	177728
1056.52	430.08	172988	172988	172988	172988	172988	172988
1057.52	429.08	176596	176596	176596	176596	176596	176596
1058.52	428.08	173902	173902	173902	173902	173902	173902
1059.52	427.08	177057	177057	177057	177057	177057	177057
1060.52	426.08	177697	177697	177697	177697	177697	177697
1061.52	425.08	173639	173639	173639	173639	173639	173639
1062.52	424.08	178320	178320	178320	178320	178320	178320
1063.52	423.08	179467	179467	179467	179467	179467	179467
1064.52	422.08	175952	175952	175952	175952	175952	175952
1065.52	421.08	165410	165410	165410	165410	165410	165410
1066.52	420.08	180836	180836	180836	180836	180836	180836
1067.52	419.08	172243	172243	172243	172243	172243	172243
1068.52	418.08	172170	172170	172170	172170	172170	172170
1069.52	417.08	172710	172710	172710	172710	172710	172710
1070.52	416.08	175572	175572	175572	175572	175572	175572
1071.52	415.08	166088	166088	166088	166088	166088	166088
1072.52	414.08	168117	168117	168117	168117	168117	168117
1073.52	413.08	164926	164926	164926	164926	164926	164926
1074.52	412.08	163455	163455	163455	163455	163455	163455
1075.52	411.08	154967	154967	154967	154967	154967	154967
1076.52	410.08	157211	157211	157211	157211	157211	157211
1077.52	409.08	156606	156606	156606	156606	156606	156606
1078.52	408.08	156532	156532	156532	156532	156532	156532
1079.52	407.08	148915	148915	148915	148915	148915	148915
1080.52	406.08	150760	150760	150760	150760	150760	150760
1081.52	405.08	155201	155201	155201	155201	155201	155201
1082.52	404.08	161032	161032	161032	161032	161032	161032
1083.52	403.08	149985	149985	149985	149985	149985	149985
1084.52	402.08	160274	160274	160274	160274	160274	160274
1085.52	401.08	205403	205403	205403	205403	205403	205403
1086.52	400.08	296739	296739	296739	296739	296739	296739
1087.52	399.08	377916	377916	377916	377916	377916	377916
1088.52	398.08	360175	360175	360175	360175	360175	360175
1089.52	397.08	222548	222548	222548	222548	222548	222548
1090.52	396.08	155622	155622	155622	155622	155622	155622
1091.52	395.08	140665	140665	140665	140665	140665	140665
1092.52	394.08	134911	134911	134911	134911	134911	134911
1093.52	393.08	136078	136078	136078	136078	136078	136078
1094.52	392.08	136986	136986	136986	136986	136986	136986
1095.52	391.08	130882	130882	130882	130882	130882	130882
1096.52	390.08	132864	132864	132864	132864	132864	132864
1097.52	389.08	125767	125767	125767	125767	125767	125767
1098.52	388.08	134123	134123	134123	134123	134123	134123
1099.52	387.08	129412	129412	129412	129412	129412	129412
1100.52	386.08	130781	130781	130781	130781	130781	130781
1101.52	385.08	129131	129131	129131	129131	129131	129131
1102.52	384.08	136979	136979	136979	136979	136979	136979
1103.52	383.08	130731	130731	130731	130731	130731	130731
1104.52	382.08	131603	131603	131603	131603	131603	131603
1105.52	381.08	135976	135976	135976	135976	135976	135976
1106.52	380.08	136164	136164	136164	136164	136164	136164
1107.52	379.08	134202	134202	134202	134202	134202	134202
1108.52	378.08	137489	137489	137489	137489	137489	137489
1109.52	377.08	133700	133700	133700	133700	133700	133700
1110.52	376.08	139021	139021	139021	139021	139021	139021
1111.52	375.08	139551	139551	139551	139551	139551	139551
1112.52	374.08	139409	139409	139409	139409	139409	139409
1113.52	373.08	138594	138594	138594	138594	138594	138594
1114.52	372.08	138196	138196	138196	138196	138196	138196
1115.52	371.08	137757	137757	137757	137757	137757	137757
1116.52	370.08	134266	134266	134266	134266	134266	134266
1117.52	369.08	136479	136479	136479	136479	136479	136479
1118.52	368.08	139038	139038	139038	139038	139038	139038
1119.52	367.08	142521	142521	142521	142521	142521	142521
1120.52	366.08	141200	141200	141200	141200	141200	141200
1121.52	365.08	145300	145300	145300	145300	145300	145300
1122.52	364.08	139855	139855	139855	139855	139855	139855
1123.52	363.08	137794	137794	137794	137794	137794	137794
1124.52	362.08	137189	137189	137189	137189	137189	137189
1125.52	361.08	137725	137725	137725	137725	137725	137725
1126.52	360.08	142436	142436	142436	142436	142436	142436
1127.52	359.08	137124	137124	137124	137124	137124	137124
1128.52	358.08	136531	136531	136531	136531	136531	136531
1129.52	357.08	138232	138232	138232	138232	138232	138232
1130.52	356.08	142691	142691	142691	142691	142691	142691
1131.52	355.08	138961	138961	138961	138961	138961	138961
1132.52	354.08	146951	146951	146951	146951	146951	146951
1133.52	353.08	142338	142338	142338	142338	142338	142338
1134.52	352.08	153769	153769	153769	153769	153769	153769
1135.52	351.08	146903	146903	146903	146903	146903	146903
1136.52	350.08	146235	146235	146235	146235	146235	146235
1137.52	349.08	140717	140717	140717	140717	140717	140717
1138.52	348.08	147603	147603	147603	147603	147603	147603
1139.52	347.08	148449	148449	148449	148449	148449	148449
1140.52	346.08	142336	142336	142336	142336	142336	142336
1141.52	345.08	147869	147869	147869	147869	147869	147869
1142.52	344.08	152639	152639	152639	152639	152639	152639
1143.52	343.08	150559	150559	150559	150559	150559	150559
1144.52	342.08	143678	143678	143678	143678	143678	143678
1145.52	341.08	144979	144979	144979	144979	144979	144979
1146.52	340.08	144936	144936	144936	144936	144936	144936
1147.52	339.08	143763	143763	143763	143763	143763	143763
1148.52	338.08	143158	143158	143158	143158	143158	143158
1149.52	337.08	142322	142322	142322	142322	142322	142322
1150.52	336.08	147146	147146	147146	147146	147146	147146
1151.52	335.08	145771	145771	145771	145771	145771	145771
1152.52	334.08	156273	156273	156273	156273	156273	156273
1153.52	333.08	153736	153736	153736	153736	153736	153736
1154.52	332.08	150846	150846	150846	150846	150846	150846
1155.52	331.08	152407	152407	152407	152407	152407	152407
1156.52	330.08	157502	157502	157502	157502	157502	157502
1157.52	329.08	153733	153733	153733	153733	153733	153733
1158.52	328.08	150133	150133	150133	150133	150133	150133
1159.52	327.08	149401	149401	149401	149401	149401	149401
1160.52	326.08	157894	157894	157894	157894	157894	157894
1161.52	325.08	154392	154392	154392	154392	154392	154392
1162.52	324.08	153755	153755	153755	153755	153755	153755
1163.52	323.08	151645	151645	151645	151645	151645	151645
1164.52	322.08	152548	152548	152548	152548	152548	152548
1165.52	321.08	152132	152132	152132	152132	152132	152132
1166.52	320.08	153118	153118	153118	153118	153118	153118
1167.52	319.08	153229	153229	153229	153229	153229	153229
1168.52	318.08	155746	155746	155746	155746	155746	155746
1169.52	317.08	150033	150033	150033	150033	150033	150033
1170.52	316.08	155605	155605	155605	155605	155605	155605
1171.52	315.08	161453	161453	161453	161453	161453	161453
1172.52	314.08	167550	167550	167550	167550	167550	167550
1173.52	313.08	165322	165322	165322	165322	165322	165322
1174.52	312.08	167292	167292	167292	167292	167292	167292
1175.52	311.08	167081	167081	167081	167081	167081	167081
1176.52	310.08	168277	168277	168277	168277	168277	168277
1177.52	309.08	166434	166434	166434	166434	166434	166434
1178.52	308.08	163483	163483	163483	163483	163483	163483
1179.52	307.08	162842	162842	162842	162842	162842	162842
1180.52	306.08	159577	159577	159577	159577	159577	159577
1181.52	305.08	161055	161055	161055	161055	161055	161055
1182.52	304.08	153228	153228	153228	153228	153228	153228
1183.52	303.08	149681	149681	149681	149681	149681	149681
1184.52	302.08	144857	144857	144857	144857	144857	144857
1185.52	301.08	141670	141670	141670	141670	141670	141670
1186.52	300.08	133169	133169	133169	133169	133169	133169
1187.52	299.08	132929	132929	132929	132929	132929	132929
1188.52	298.08	127434	127434	127434	127434	127434	127434
1189.52	297.08	124854	124854	124854	124854	124854	124854
1190.52	296.08	119835	119835	119835	119835	119835	119835
1191.52	295.08	116171	116171	116171	116171	116171	116171
1192.52	294.08	115471	115471	115471	115471	115471	115471
1193.52	293.08	113020	113020	113020	113020	113020	113020
1194.52	292.08	119693	119693	119693	119693	119693	119693
1195.52	291.08	126733	126733	126733	126733	126733	126733
1196.52	290.08	122142	122142	122142	122142	122142	122142
1197.52	289.08	144282	144282	144282	144282	144282	144282
1198.52	288.08	206744	206744	206744	206744	206744	206744
1199.52	287.08	349780	349780	349780	349780	349780	349780
1200.52	286.08	507621	507621	507621	507621	507621	507621
1201.52	285.08	503587	503587	503587	503587	503587	503587
1202.52	284.08	420045	420045	420045	420045	420045	420045
1203.52	283.08	229985	229985	229985	229985	229985	229985
1204.52	282.08	120863	120863	120863	120863	120863	120863
1205.52	281.08	88915.2	88915.2	88915.2	88915.2	88915.2	88915.2
1206.52	280.08	86793.1	86793.1	86793.1	86793.1	86793.1	86793.1
1207.52	279.08	81945.9	81945.9	81945.9	81945.9	81945.9	81945.9
1208.52	278.08	77479.2	77479.2	77479.2	77479.2	77479.2	77479.2
1209.52	277.08	77453	77453	77453	77453	77453	77453
1210.52	276.08	75891.9	75891.9	75891.9	75891.9	75891.9	75891.9
1211.52	275.08	77329.8	77329.8	77329.8	77329.8	77329.8	77329.8
1212.52	274.08	77269.3	77269.3	77269.3	77269.3	77269.3	77269.3
1213.52	273.08	72182.7	72182.7	72182.7	72182.7	72182.7	72182.7
1214.52	272.08	72744.8	72744.8	72744.8	72744.8	72744.8	72744.8
1215.52	271.08	83630.5	83630.5	83630.5	83630.5	83630.5	83630.5
1216.52	270.08	76584.2	76584.2	76584.2	76584.2	76584.2	76584.2
1217.52	269.08	77681.2	77681.2	77681.2	77681.2	77681.2	77681.2
1218.52	268.08	79668.8	79668.8	79668.8	79668.8	79668.8	79668.8
1219.52	267.08	80418.3	80418.3	80418.3	80418.3	80418.3	80418.3
1220.52	266.08	76210.4	76210.4	76210.4	76210.4	76210.4	76210.4
1221.52	265.08	76119.5	76119.5	76119.5	76119.5	76119.5	76119.5
1222.52	264.08	80564.2	80564.2	80564.2	80564.2	80564.2	80564.2
1223.52	263.08	80519.2	80519.2	80519.2	80519.2	80519.2	80519.2
1224.52	262.08	79142.5	79142.5	79142.5	79142.5	79142.5	79142.5
1225.52	261.08	78532.1	78532.1	78532.1	78532.1	78532.1	78532.1
1226.52	260.08	80831.2	80831.2	80831.2	80831.2	80831.2	80831.2
1227.52	259.08	75124.6	75124.6	75124.6	75124.6	75124.6	75124.6
1228.52	258.08	67776.8	67776.8	67776.8	67776.8	67776.8	67776.8
1229.52	257.08	77878.7	77878.7	77878.7	77878.7	77878.7	77878.7
1230.52	256.08	74893.6	74893.6	74893.6	74893.6	74893.6	74893.6
1231.52	255.08	76198.5	76198.5	76198.5	76198.5	76198.5	76198.5
1232.52	254.08	81223.6	81223.6	81223.6	81223.6	81223.6	81223.6
1233.52	253.08	79489.7	79489.7	79489.7	79489.7	79489.7	79489.7
1234.52	252.08	81520	81520	81520	81520	81520	81520
1235.52	251.08	83300.8	83300.8	83300.8	83300.8	83300.8	83300.8
1236.52	250.08	81126.2	81126.2	81126.2	81126.2	81126.2	81126.2
1237.52	249.08	82194.5	82194.5	82194.5	82194.5	82194.5	82194.5
1238.52	248.08	85550.1	85550.1	85550.1	85550.1	85550.1	85550.1
1239.52	247.08	82953.5	82953.5	82953.5	82953.5	82953.5	82953.5
1240.52	246.08	80691.8	80691.8	80691.8	80691.8	80691.8	80691.8
1241.52	245.08	85036.1	85036.1	85036.1	85036.1	85036.1	85036.1
1242.52	244.08	85323	85323	85323	85323	85323	85323
1243.52	243.08	78306.2	78306.2	78306.2	78306.2	78306.2	78306.2
1244.52	242.08	80752.8	80752.8	80752.8	80752.8	80752.8	80752.8
1245.52	241.08	85381.7	85381.7	85381.7	85381.7	85381.7	85381.7
1246.52	240.08	78210.9	78210.9	78210.9	78210.9	78210.9	78210.9
1247.52	239.08	79132.7	79132.7	79132.7	79132.7	79132.7	79132.7
1248.52	238.08	81399.6	81399.6	81399.6	81399.6	81399.6	81399.6
1249.52	237.08	75478.2	75478.2	75478.2	75478.2	75478.2	75478.2
1250.52	236.08	83759	83759	83759	83759	83759	83759
1251.52	235.08	83760.9	83760.9	83760.9	83760.9	83760.9	83760.9
1252.52	234.08	80221.1	80221.1	80221.1	80221.1	80221.1	80221.1
1253.52	233.08	77899.7	77899.7	77899.7	77899.7	77899.7	77899.7
1254.52	232.08	77137.6	77137.6	77137.6	77137.6	77137.6	77137.6
1255.52	231.08	75702	75702	75702	75702	75702	75702
1256.52	230.08	83581.8	83581.8	83581.8	83581.8	83581.8	83581.8
1257.52	229.08	80587.6	80587.6	80587.6	80587.6	80587.6	80587.6
1258.52	228.08	82179.5	82179.5	82179.5	82179.5	82179.5	82179.5
1259.52	227.08	82781.9	82781.9	82781.9	82781.9	82781.9	82781.9
1260.52	226.08	83863.2	83863.2	83863.2	83863.2	83863.2	83863.2
1261.52	225.08	78082	78082	78082	78082	78082	78082
1262.52	224.08	79098.2	79098.2	79098.2	79098.2	79098.2	79098.2
1263.52	223.08	76008.1	76008.1	76008.1	76008.1	76008.1	76008.1
1264.52	222.08	78602.3	78602.3	78602.3	78602.3	78602.3	78602.3
1265.52	221.08	79334.9	79334.9	79334.9	79334.9	79334.9	79334.9
1266.52	220.08	80927.3	80927.3	80927.3	80927.3	80927.3	80927.3
1267.52	219.08	85820.8	85820.8	85820.8	85820.8	85820.8	85820.8
1268.52	218.08	85166.8	85166.8	85166.8	85166.8	85166.8	85166.8
1269.52	217.08	81835.6	81835.6	81835.6	81835.6	81835.6	81835.6
1270.52	216.08	78547.7	78547.7	78547.7	78547.7	78547.7	78547.7
1271.52	215.08	77727.7	77727.7	77727.7	77727.7	77727.7	77727.7
1272.52	214.08	80929.2	80929.2	80929.2	80929.2	80929.2	80929.2
1273.52	213.08	78477.3	78477.3	78477.3	78477.3	78477.3	78477.3
1274.52	212.08	84031.1	84031.1	84031.1	84031.1	84031.1	84031.1
1275.52	211.08	85292.1	85292.1	85292.1	85292.1	85292.1	85292.1
1276.52	210.08	84861.3	84861.3	84861.3	84861.3	84861.3	84861.3
1277.52	209.08	91548.6	91548.6	91548.6	91548.6	91548.6	91548.6
1278.52	208.08	92302.3	92302.3	92302.3	92302.3	92302.3	92302.3
1279.52	207.08	91043.8	91043.8	91043.8	91043.8	91043.8	91043.8
1280.52	206.08	98696.5	98696.5	98696.5	98696.5	98696.5	98696.5
1281.52	205.08	84270.4	84270.4	84270.4	84270.4	84270.4	84270.4
1282.52	204.08	83629.5	83629.5	83629.5	83629.5	83629.5	83629.5
1283.52	203.08	74788.9	74788.9	74788.9	74788.9	74788.9	74788.9
1284.52	202.08	71038.6	71038.6	71038.6	71038.6	71038.6	71038.6
1285.52	201.08	67962.5	67962.5	67962.5	67962.5	67962.5	67962.5
1286.52	200.08	71066.9	71066.9	71066.9	71066.9	71066.9	71066.9
1287.52	199.08	72211.6	72211.6	72211.6	72211.6	72211.6	72211.6
1288.52	198.08	71093.9	71093.9	71093.9	71093.9	71093.9	71093.9
1289.52	197.08	67267.6	67267.6	67267.6	67267.6	67267.6	67267.6
1290.52	196.08	69120.6	69120.6	69120.6	69120.6	69120.6	69120.6
1291.52	195.08	68942.7	68942.7	68942.7	68942.7	68942.7	68942.7
1292.52	194.08	69493	69493	69493	69493	69493	69493
1293.52	193.08	79650.1	79650.1	79650.1	79650.1	79650.1	79650.1
1294.52	192.08	90102.3	90102.3	90102.3	90102.3	90102.3	90102.3
1295.52	191.08	105177	105177	105177	105177	105177	105177
1296.52	190.08	100864	100864	100864	100864	100864	100864
1297.52	189.08	91448.7	91448.7	91448.7	91448.7	91448.7	91448.7
1298.52	188.08	81195.9	81195.9	81195.9	81195.9	81195.9	81195.9
1299.52	187.08	74240.2	74240.2	74240.2	74240.2	74240.2	74240.2
1300.52	186.08	72571.2	72571.2	72571.2	72571.2	72571.2	72571.2
1301.52	185.08	71811.2	71811.2	71811.2	71811.2	71811.2	71811.2
1302.52	184.08	67172.4	67172.4	67172.4	67172.4	67172.4	67172.4
1303.52	183.08	67337.5	67337.5	67337.5	67337.5	67337.5	67337.5
1304.52	182.08	69489	69489	69489	69489	69489	69489
1305.52	181.08	69470.4	69470.4	69470.4	69470.4	69470.4	69470.4
1306.52	180.08	74583	74583	74583	74583	74583	74583
1307.52	179.08	63550.3	63550.3	63550.3	63550.3	63550.3	63550.3
1308.52	178.08	67170.2	67170.2	67170.2	67170.2	67170.2	67170.2
1309.52	177.08	64609	64609	64609	64609	64609	64609
1310.52	176.08	68104	68104	68104	68104	68104	68104
1311.52	175.08	65965.6	65965.6	65965.6	65965.6	65965.6	65965.6
1312.52	174.08	67793.3	67793.3	67793.3	67793.3	67793.3	67793.3
1313.52	173.08	68100.6	68100.6	68100.6	68100.6	68100.6	68100.6
1314.52	172.08	65940.6	65940.6	65940.6	65940.6	65940.6	65940.6
1315.52	171.08	69345.1	69345.1	69345.1	69345.1	69345.1	69345.1
1316.52	170.08	69141.2	69141.2	69141.2	69141.2	69141.2	69141.2
1317.52	169.08	69511.9	69511.9	69511.9	69511.9	69511.9	69511.9
1318.52	168.08	75234.4	75234.4	75234.4	75234.4	75234.4	75234.4
1319.52	167.08	73236.2	73236.2	73236.2	73236.2	73236.2	73236.2
1320.52	166.08	73769.5	73769.5	73769.5	73769.5	73769.5	73769.5
1321.52	165.08	69527.1	69527.1	69527.1	69527.1	69527.1	69527.1
1322.52	164.08	71073.9	71073.9	71073.9	71073.9	71073.9	71073.9
1323.52	163.08	67289	67289	67289	67289	67289	67289
1324.52	162.08	63948.1	63948.1	63948.1	63948.1	63948.1	63948.1
1325.52	161.08	65595	65595	65595	65595	65595	65595
1326.52	160.08	62964.9	62964.9	62964.9	62964.9	62964.9	62964.9
1327.52	159.08	66480.3	66480.3	66480.3	66480.3	66480.3	66480.3
1328.52	158.08	69517.2	69517.2	69517.2	69517.2	69517.2	69517.2
1329.52	157.08	63790.8	63790.8	63790.8	63790.8	63790.8	63790.8
1330.52	156.08	65518.8	65518.8	65518.8	65518.8	65518.8	65518.8
1331.52	155.08	70297.2	70297.2	70297.2	70297.2	70297.2	70297.2
1332.52	154.08	73015.9	73015.9	73015.9	73015.9	73015.9	73015.9
1333.52	153.08	77904.9	77904.9	77904.9	77904.9	77904.9	77904.9
1334.52	152.08	75671.5	75671.5	75671.5	75671.5	75671.5	75671.5
1335.52	151.08	79972.5	79972.5	79972.5	79972.5	79972.5	79972.5
1336.52	150.08	102310	102310	102310	102310	102310	102310
1337.52	149.08	90364.9	90364.9	90364.9	90364.9	90364.9	90364.9
1338.52	148.08	66945.9	66945.9	66945.9	66945.9	66945.9	66945.9
1339.52	147.08	59124.8	59124.8	59124.8	59124.8	59124.8	59124.8
1340.52	146.08	58366.1	58366.1	58366.1	58366.1	58366.1	58366.1
1341.52	145.08	54823.5	54823.5	54823.5	54823.5	54823.5	54823.5
1342.52	144.08	54470.9	54470.9	54470.9	54470.9	54470.9	54470.9
1343.52	143.08	53633.5	53633.5	53633.5	53633.5	53633.5	53633.5
1344.52	142.08	55064.6	55064.6	55064.6	55064.6	55064.6	55064.6
1345.52	141.08	52219.8	52219.8	52219.8	52219.8	52219.8	52219.8
1346.52	140.08	61014.2	61014.2	61014.2	61014.2	61014.2	61014.2
1347.52	139.08	52632.8	52632.8	52632.8	52632.8	52632.8	52632.8
1348.52	138.08	54246.3	54246.3	54246.3	54246.3	54246.3	54246.3
1349.52	137.08	62223.5	62223.5	62223.5	62223.5	62223.5	62223.5
1350.52	136.08	58869.9	58869.9	58869.9	58869.9	58869.9	58869.9
1351.52	135.08	76827.5	76827.5	76827.5	76827.5	76827.5	76827.5
1352.52	134.08	103603	103603	103603	103603	103603	103603
1353.52	133.08	122247	122247	122247	122247	122247	122247
1354.52	132.08	87578.4	87578.4	87578.4	87578.4	87578.4	87578.4
1355.52	131.08	60837.2	60837.2	60837.2	60837.2	60837.2	60837.2
1356.52	130.08	53611.8	53611.8	53611.8	53611.8	53611.8	53611.8
1357.52	129.08	50291	50291	50291	50291	50291	50291
1358.52	128.08	48785.6	48785.6	48785.6	48785.6	48785.6	48785.6
1359.52	127.08	46470.9	46470.9	46470.9	46470.9	46470.9	46470.9
1360.52	126.08	49235.8	49235.8	49235.8	49235.8	49235.8	49235.8
1361.52	125.08	45483.6	45483.6	45483.6	45483.6	45483.6	45483.6
1362.52	124.08	43410.3	43410.3	43410.3	43410.3	43410.3	43410.3
1363.52	123.08	46010.2	46010.2	46010.2	46010.2	46010.2	46010.2
1364.52	122.08	44932.1	44932.1	44932.1	44932.1	44932.1	44932.1
1365.52	121.08	44326.8	44326.8	44326.8	44326.8	44326.8	44326.8
1366.52	120.08	44165.4	44165.4	44165.4	44165.4	44165.4	44165.4
1367.52	119.08	44813.3	44813.3	44813.3	44813.3	44813.3	44813.3
1368.52	118.08	47598.9	47598.9	47598.9	47598.9	47598.9	47598.9
1369.52	117.08	53942.2	53942.2	53942.2	53942.2	53942.2	53942.2
1370.52	116.08	61465.6	61465.6	61465.6	61465.6	61465.6	61465.6
1371.52	115.08	71051.9	71051.9	71051.9	71051.9	71051.9	71051.9
1372.52	114.08	72167.1	72167.1	72167.1	72167.1	72167.1	72167.1
1373.52	113.08	78375.8	78375.8	78375.8	78375.8	78375.8	78375.8
1374.52	112.08	89224.9	89224.9	89224.9	89224.9	89224.9	89224.9
1375.52	111.08	89114.2	89114.2	89114.2	89114.2	89114.2	89114.2
1376.52	110.08	90820.6	90820.6	90820.6	90820.6	90820.6	90820.6
1377.52	109.08	75359.8	75359.8	75359.8	75359.8	75359.8	75359.8
1378.52	108.08	70584.4	70584.4	70584.4	70584.4	70584.4	70584.4
1379.52	107.08	53445.3	53445.3	53445.3	53445.3	53445.3	53445.3
1380.52	106.08	43826.6	43826.6	43826.6	43826.6	43826.6	43826.6
1381.52	105.08	34336.3	34336.3	34336.3	34336.3	34336.3	34336.3
1382.52	104.08	27583.8	27583.8	27583.8	27583.8	27583.8	27583.8
1383.52	103.08	32195.9	32195.9	32195.9	32195.9	32195.9	32195.9
1384.52	102.08	37178.8	37178.8	37178.8	37178.8	37178.8	37178.8
1385.52	101.08	30028.8	30028.8	30028.8	30028.8	30028.8	30028.8
1386.52	100.08	31662.5	31662.5	31662.5	31662.5	31662.5	31662.5
1387.52	99.08	51292.5	51292.5	51292.5	51292.5	51292.5	51292.5
1388.52	98.08	57781.2	57781.2	57781.2	57781.2	57781.2	57781.2
1389.52	97.08	31474.2	31474.2	31474.2	31474.2	31474.2	31474.2
1390.52	96.08	18703.9	18703.9	18703.9	18703.9	18703.9	18703.9
1391.52	95.08	19901.5	19901.5	19901.5	19901.5	19901.5	19901.5
1392.52	94.08	17198.5	17198.5	17198.5	17198.5	17198.5	17198.5
1393.52	93.08	15886.7	15886.7	15886.7	15886.7	15886.7	15886.7
1394.52	92.08	17966.5	17966.5	17966.5	17966.5	17966.5	17966.5
1395.52	91.08	16194.1	16194.1	16194.1	16194.1	16194.1	16194.1
1396.52	90.08	15869.8	15869.8	15869.8	15869.8	15869.8	15869.8
1397.52	89.08	20321.3	20321.3	20321.3	20321.3	20321.3	20321.3
1398.52	88.08	18297.6	18297.6	18297.6	18297.6	18297.6	18297.6
1399.52	87.08	15430.6	15430.6	15430.6	15430.6	15430.6	15430.6
1400.52	86.08	16382.4	16382.4	16382.4	16382.4	16382.4	16382.4
1401.52	85.08	17346.7	17346.7	17346.7	17346.7	17346.7	17346.7
1402.52	84.08	18917.1	18917.1	18917.1	18917.1	18917.1	18917.1
1403.52	83.08	18487.4	18487.4	18487.4	18487.4	18487.4	18487.4
1404.52	82.08	18371.5	18371.5	18371.5	18371.5	18371.5	18371.5
1405.52	81.08	20602.1	20602.1	20602.1	20602.1	20602.1	20602.1
1406.52	80.08	18062.2	18062.2	18062.2	18062.2	18062.2	18062.2
1407.52	79.08	19462.8	19462.8	19462.8	19462.8	19462.8	19462.8
1408.52	78.08	19323.3	19323.3	19323.3	19323.3	19323.3	19323.3
1409.52	77.08	18904.3	18904.3	18904.3	18904.3	18904.3	18904.3
1410.52	76.08	20346.7	20346.7	20346.7	20346.7	20346.7	20346.7
1411.52	75.08	20428.1	20428.1	20428.1	20428.1	20428.1	20428.1
1412.52	74.08	18928.2	18928.2	18928.2	18928.2	18928.2	18928.2
1413.52	73.08	18654.7	18654.7	18654.7	18654.7	18654.7	18654.7
1414.52	72.08	16942.6	16942.6	16942.6	16942.6	16942.6	16942.6
1415.52	71.08	18344.1	18344.1	18344.1	18344.1	18344.1	18344.1
1416.52	70.08	20688.1	20688.1	20688.1	20688.1	20688.1	20688.1
1417.52	69.08	18233.5	18233.5	18233.5	18233.5	18233.5	18233.5
1418.52	68.08	19452.8	19452.8	19452.8	19452.8	19452.8	19452.8
1419.52	67.08	21346.8	21346.8	21346.8	21346.8	21346.8	21346.8
1420.52	66.08	19909.6	19909.6	19909.6	19909.6	19909.6	19909.6
1421.52	65.08	20826.1	20826.1	20826.1	20826.1	20826.1	20826.1
1422.52	64.08	16147.9	16147.9	16147.9	16147.9	16147.9	16147.9
1423.52	63.08	20543.5	20543.5	20543.5	20543.5	20543.5	20543.5
1424.52	62.08	18920.6	18920.6	18920.6	18920.6	18920.6	18920.6
1425.52	61.08	21119.1	21119.1	21119.1	21119.1	21119.1	21119.1
1426.52	60.08	19285.7	19285.7	19285.7	19285.7	19285.7	19285.7
1427.52	59.08	18148.6	18148.6	18148.6	18148.6	18148.6	18148.6
1428.52	58.08	17465.9	17465.9	17465.9	17465.9	17465.9	17465.9
1429.52	57.08	17483.2	17483.2	17483.2	17483.2	17483.2	17483.2
1430.52	56.08	20185.4	20185.4	20185.4	20185.4	20185.4	20185.4
1431.52	55.08	19224.1	19224.1	19224.1	19224.1	19224.1	19224.1
1432.52	54.08	18566.2	18566.2	18566.2	18566.2	18566.2	18566.2
1433.52	53.08	19668.9	19668.9	19668.9	19668.9	19668.9	19668.9
1434.52	52.08	20203	20203	20203	20203	20203	20203
1435.52	51.08	21228.4	21228.4	21228.4	21228.4	21228.4	21228.4
1436.52	50.08	22026.7	22026.7	22026.7	22026.7	22026.7	22026.7
1437.52	49.08	22366.1	22366.1	22366.1	22366.1	22366.1	22366.1
1438.52	48.08	23998.5	23998.5	23998.5	23998.5	23998.5	23998.5
1439.52	47.08	21060.4	21060.4	21060.4	21060.4	21060.4	21060.4
1440.52	46.08	18502	18502	18502	18502	18502	18502
1441.52	45.08	20893.9	20893.9	20893.9	20893.9	20893.9	20893.9
1442.52	44.08	20633.8	20633.8	20633.8	20633.8	20633.8	20633.8
1443.52	43.08	18367.4	18367.4	18367.4	18367.4	18367.4	18367.4
1444.52	42.08	19139.6	19139.6	19139.6	19139.6	19139.6	19139.6
1445.52	41.08	19822.2	19822.2	19822.2	19822.2	19822.2	19822.2
1446.52	40.08	18577.6	18577.6	18577.6	18577.6	18577.6	18577.6
1447.52	39.08	17357	17357	17357	17357	17357	17357
1448.52	38.08	19965.9	19965.9	19965.9	19965.9	19965.9	19965.9
1449.52	37.08	21327.9	21327.9	21327.9	21327.9	21327.9	21327.9
1450.52	36.08	18764.1	18764.1	18764.1	18764.1	18764.1	18764.1
1451.52	35.08	16586.7	16586.7	16586.7	16586.7	16586.7	16586.7
1452.52	34.08	18797.5	18797.5	18797.5	18797.5	18797.5	18797.5
1453.52	33.08	17352	17352	17352	17352	17352	17352
1454.52	32.08	16090.8	16090.8	16090.8	16090.8	16090.8	16090.8
1455.52	31.08	18556.6	18556.6	18556.6	18556.6	18556.6	18556.6
1456.52	30.08	18586	18586	18586	18586	18586	18586
1457.52	29.08	18445.1	18445.1	18445.1	18445.1	18445.1	18445.1
1458.52	28.08	21882.6	21882.6	21882.6	21882.6	21882.6	21882.6
1459.52	27.08	25059.7	25059.7	25059.7	25059.7	25059.7	25059.7
1460.52	26.08	26249.3	26249.3	26249.3	26249.3	26249.3	26249.3
1461.52	25.08	30173.4	30173.4	30173.4	30173.4	30173.4	30173.4
1462.52	24.08	29112.3	29112.3	29112.3	29112.3	29112.3	29112.3
1463.52	23.08	27665.5	27665.5	27665.5	27665.5	27665.5	27665.5
1464.52	22.08	24911.3	24911.3	24911.3	24911.3	24911.3	24911.3
1465.52	21.08	26034.3	26034.3	26034.3	26034.3	26034.3	26034.3
1466.52	20.08	25748.2	25748.2	25748.2	25748.2	25748.2	25748.2
1467.52	19.08	26233.7	26233.7	26233.7	26233.7	26233.7	26233.7
1468.52	18.08	25170.1	25170.1	25170.1	25170.1	25170.1	25170.1
1469.52	17.08	18809.1	18809.1	18809.1	18809.1	18809.1	18809.1
1470.52	16.08	14899.5	14899.5	14899.5	14899.5	14899.5	14899.5
1471.52	15.08	16132	16132	16132	16132	16132	16132
1472.52	14.08	15746.9	15746.9	15746.9	15746.9	15746.9	15746.9
1473.52	13.08	14588.3	14588.3	14588.3	14588.3	14588.3	14588.3
1474.52	12.08	13041.3	13041.3	13041.3	13041.3	13041.3	13041.3
1475.52	11.08	10945.7	10945.7	10945.7	10945.7	10945.7	10945.7
1476.52	10.08	14315.4	14315.4	14315.4	14315.4	14315.4	14315.4
1477.52	9.08	14666.9	14666.9	14666.9	14666.9	14666.9	14666.9
1478.52	8.08	13385.1	13385.1	13385.1	13385.1	13385.1	13385.1
1479.52	7.08	12158.4	12158.4	12158.4	12158.4	12158.4	12158.4
1480.52	6.08	11732.2	11732.2	11732.2	11732.2	11732.2	11732.2
1481.52	5.08	11439.4	11439.4	11439.4	11439.4	11439.4	11439.4
1482.52	4.08	11322.7	11322.7	11322.7	11322.7	11322.7	11322.7
1483.52	3.08	7321.18	7321.18	7321.18	7321.18	7321.18	7321.18
1484.52	2.08	5516.86	5516.86	5516.86	5516.86	5516.86	5516.86
1485.52	1.08	3549.09	3549.09	3549.09	3549.09	3549.09	3549.09
1486.52	0.08	803.494	803.494	803.494	803.494	803.494	803.494
1487.52	-0.92	629.702	629.702	629.702	629.702	629.702	629.702
1488.52	-1.92	107.195	107.195	107.195	107.195	107.195	107.195
1489.52	-2.92	107.206	107.206	107.206	107.206	107.206	107.206
1490.52	-3.92	361.701	361.701	361.701	361.701	361.701	361.701
1491.52	-4.92	389.001	389.001	389.001	389.001	389.001	389.001
1492.52	-5.92	201.094	201.094	201.094	201.094	201.094	201.094
1493.52	-6.92	335.368	335.368	335.368	335.368	335.368	335.368
1494.52	-7.92	107.317	107.317	107.317	107.317	107.317	107.317
1495.52	-8.92	107.346	107.346	107.346	107.346	107.346	107.346
1496.52	-9.92	201.255	201.255	201.255	201.255	201.255	201.255
