# Supplementary material for: Dynamic assembly of DNA-ceria nanocomplex in living cells generates artificial peroxisome
Source: Nat Commun. 2022 Dec 14;13:7739. doi: 10.1038/s41467-022-35472-2 (PMC9751304; doi:10.1038/s41467-022-35472-2)
Supplement: Supplementary file 3 — Source data [file 41467_2022_35472_MOESM3_ESM.zip › Fig 3c.xlsx]

## Sheet: Sheet1
0.125	0.25	0.5	1	2	4	8
2.75584	12.4886	15.9072	27.7215	46.8618	64.3389	72.6548
4.84892	7.88387	14.1631	29.6285	40.7455	64.1296	69.5466
2.12792	7.88387	17.5002	26.1983	47.7571	60.2924	76.3398
