# Supplementary material for: Dynamic assembly of DNA-ceria nanocomplex in living cells generates artificial peroxisome
Source: Nat Commun. 2022 Dec 14;13:7739. doi: 10.1038/s41467-022-35472-2 (PMC9751304; doi:10.1038/s41467-022-35472-2)
Supplement: Supplementary file 3 — Source data [file 41467_2022_35472_MOESM3_ESM.zip › Fig 3d.xlsx]

## Sheet: Sheet1
	pH 4.5			pH 5.5			pH 6.5			pH 7.4
0	296.99	291.978	311.064	293.938	301.307	304.786	296.99	291.978	311.064	296.99	291.978	311.064
10	265.105	266.753	287.213	263.656	254.352	268.08	256.998	253.191	249.037	245.255	239.346	235.497
20	232.214	233.216	254.583	223.253	210.206	234.644	206.22	197.866	215.966	194.578	186.863	203.58
30	221.959	226.692	226.354	206.688	183.307	203.163	158.494	166.096	165.843	151.006	155.299	143.708
40	208.005	216.907	214.168	183.98	194.659	186.467	130.734	127.966	140.83	109.291	115.338	117.412
50	198.535	208.639	204.897	175.606	161.097	172.335	121.7	123.606	114.354	87.813	89.0357	94.0793
60	201.923	176.856	195.003	158.339	155.675	159.369	109.445	113.296	105.011	70.7027	79.764	81.0138
70	193.776	178.785	183.472	144.969	140.457	148.873	114.632	98.822	96.2068	69.3475	72.5584	73.7625
80	160.72	180.261	190.031	134.129	123.222	136.963	98.7063	95.6706	103.921	61.0217	64.7689	67.1108
90	156.453	174.313	182.379	121.559	128.91	140.234	91.009	101.398	97.2559	59.3665	61.2163	60.5997
100	156.772	163.428	174.742	122.824	122.076	135.043	95.9101	92.064	93.0665	64.443	52.6292	57.7977
110	179.975	153.386	152.671	127.53	120.521	127.774	99.7369	83.564	88.8513	50.993	53.1502	51.5323
120	170.368	161.239	145.54	128.944	125.221	116.921	89.3124	79.2721	91.4719	50.6144	53.9143	46.7594
130	151.503	185.934	139.615	137.996	124.171	106.549	78.1907	92.6868	100.593	55.9477	56.7758	47.6378
140	156.115	146.185	165.795	122.513	106.891	129.588	97.5028	71.6513	86.8471	37.5936	51.6589	47.7492
150	150.423	155.107	162.577	117.692	116.901	126.711	90.2486	98.2044	72.294	48.2619	38.7047	41.1191
