# Supplementary material for: Dynamic assembly of DNA-ceria nanocomplex in living cells generates artificial peroxisome
Source: Nat Commun. 2022 Dec 14;13:7739. doi: 10.1038/s41467-022-35472-2 (PMC9751304; doi:10.1038/s41467-022-35472-2)
Supplement: Supplementary file 3 — Source data [file 41467_2022_35472_MOESM3_ESM.zip › Fig 3e.xlsx]

## Sheet: Sheet1
X	pH 4.5			pH 5.5			pH 6.5			pH 7.4
0	0	0	0	0	0	0	0	0	0	0	0	0
20	0.22	0.32	0.25	0.33	0.34	0.27	0.46	0.52	0.61	0.65	0.79	0.72
40	0.4	0.61	0.43	0.76	0.75	0.66	1.08	1.07	0.91	1.12	1.28	1.33
60	0.63	0.88	0.68	1.05	0.99	0.87	1.33	1.21	1.28	1.79	1.6	1.73
80	0.84	0.98	0.87	1.43	1.34	1.21	1.84	1.71	1.61	2.01	1.88	1.81
100	1.11	1.25	1.23	1.64	1.57	1.41	1.94	1.81	1.77	2.47	2.29	2.17
120	1.29	1.41	1.47	1.79	1.72	1.55	2.15	2	1.97	2.79	2.64	2.51
140	1.41	1.62	1.55	1.92	1.84	1.65	2.59	2.41	2.47	3.08	2.91	2.83
160	1.62	1.71	1.74	2.11	2.01	1.77	2.69	2.55	2.6	3.22	3.12	3.01
180	1.64	1.79	1.7	2.29	2.22	1.98	2.77	2.6	2.71	3.32	3.05	3.09
200	1.66	1.84	1.69	2.38	2.41	2.11	2.94	2.69	2.88	3.41	3.11	3.15
