# Supplementary material for: Dynamic assembly of DNA-ceria nanocomplex in living cells generates artificial peroxisome
Source: Nat Commun. 2022 Dec 14;13:7739. doi: 10.1038/s41467-022-35472-2 (PMC9751304; doi:10.1038/s41467-022-35472-2)
Supplement: Supplementary file 3 — Source data [file 41467_2022_35472_MOESM3_ESM.zip › Fig 3f.xlsx]

## Sheet: Sheet1
	PBS+H2O2			DAS+H2O2			DCNC+H2O2
0	102.035	94.3975	103.688	98.898	101.999	99.2152	97.2745	98.6289	104.216
30	83.278	82.0444	80.6983	84.4364	83.0114	88.4378	98.3317	95.1931	98.1776
60	72.2546	69.3277	75.6693	77.1533	75.2943	74.0836	96.9175	94.3575	93.668
90	61.6366	64.593	64.4944	64.9788	62.4021	67.9848	93.4827	91.385	94.7465
120	56.4532	55.2582	60.8128	58.6371	60.304	55.8034	92.7334	89.8065	95.4652
150	56.024	56.9016	52.6425	55.2648	58.3227	59.3711	92.3028	89.0456	93.8516
180	53.7357	57.6973	55.4781	53.2338	53.975	57.0325	88.7932	91.0191	92.07
