# Supplementary material for: Dynamic assembly of DNA-ceria nanocomplex in living cells generates artificial peroxisome
Source: Nat Commun. 2022 Dec 14;13:7739. doi: 10.1038/s41467-022-35472-2 (PMC9751304; doi:10.1038/s41467-022-35472-2)
Supplement: Supplementary file 3 — Source data [file 41467_2022_35472_MOESM3_ESM.zip › Fig 5cd/Fig 5cd.xlsx]

## Sheet: Sheet1
Blank	PBS	DniAS	DAS	DniCNC	DCNC
25.3655	107.645	95.3579	87.7737	53.1741	26.6075
27.8496	94.6937	82.1292	77.8951	41.4271	28.9096
18.7989	97.6509	91.6212	97.6312	48.717	32.4037
