# Supplementary material for: Dynamic assembly of DNA-ceria nanocomplex in living cells generates artificial peroxisome
Source: Nat Commun. 2022 Dec 14;13:7739. doi: 10.1038/s41467-022-35472-2 (PMC9751304; doi:10.1038/s41467-022-35472-2)
Supplement: Supplementary file 3 — Source data [file 41467_2022_35472_MOESM3_ESM.zip › Fig 5f.xlsx]

## Sheet: Sheet1
blank	PBS	DniAS	DAS	DniCNC	DCNC
99.4192	62.3844	70.7127	73.0202	92.0396	100.164
97.548	68.6433	72.7431	78.5104	91.8347	105.757
103.033	54.5617	62.6198	70.207	81.124	110.7
