# Supplementary material for: Dynamic assembly of DNA-ceria nanocomplex in living cells generates artificial peroxisome
Source: Nat Commun. 2022 Dec 14;13:7739. doi: 10.1038/s41467-022-35472-2 (PMC9751304; doi:10.1038/s41467-022-35472-2)
Supplement: Supplementary file 3 — Source data [file 41467_2022_35472_MOESM3_ESM.zip › Fig 6c.xlsx]

## Sheet: Sheet1
blank	PBS	DniAS	DAS	DniCNC	DCNC
101.657	52.6745	61.4654	66.3303	89.376	92.7646
94.6845	47.9012	73.2072	69.5333	80.8158	98.7599
103.659	57.1332	65.9968	57.2136	83.7899	91.9953
