# Supplementary material for: Dynamic assembly of DNA-ceria nanocomplex in living cells generates artificial peroxisome
Source: Nat Commun. 2022 Dec 14;13:7739. doi: 10.1038/s41467-022-35472-2 (PMC9751304; doi:10.1038/s41467-022-35472-2)
Supplement: Supplementary file 3 — Source data [file 41467_2022_35472_MOESM3_ESM.zip › Fig 6e.xlsx]

## Sheet: Sheet1
blank	PBS	DniAS	DAS	DniCNC	DCNC
98.733	52.04	63.916	56.585	85.287	92.781
100.155	56.653	52.55	65.914	81.664	88.114
96.959	54.802	55.741	64.752	80.364	94.319
101.992	48.03	62.088	63.09	86.699	91.669
99.16	58.982	57.13	58.965	84.311	93.378
