# Supplementary material for: Dynamic assembly of DNA-ceria nanocomplex in living cells generates artificial peroxisome
Source: Nat Commun. 2022 Dec 14;13:7739. doi: 10.1038/s41467-022-35472-2 (PMC9751304; doi:10.1038/s41467-022-35472-2)
Supplement: Supplementary file 3 — Source data [file 41467_2022_35472_MOESM3_ESM.zip › Fig S11.xlsx]

## Sheet: Sheet1
0.125	0.25	0.5	1	2	4	8
1.53784	5.34662	13.7611	24.4424	42.8834	52.3355	60.1564
2.54771	6.77562	11.5466	25.5536	40.5463	50.0768	59.1095
0.98564	3.41276	14.6737	22.3265	40.09	53.2241	63.7608
