# Supplementary material for: Dynamic assembly of DNA-ceria nanocomplex in living cells generates artificial peroxisome
Source: Nat Commun. 2022 Dec 14;13:7739. doi: 10.1038/s41467-022-35472-2 (PMC9751304; doi:10.1038/s41467-022-35472-2)
Supplement: Supplementary file 3 — Source data [file 41467_2022_35472_MOESM3_ESM.zip › Fig S12/Fig S12.xlsx]

## Sheet: Sheet1
	Control	PBS	DAS	DCNC
390	3.99	3.91	3.478	0.267
391	3.985	3.892	3.468	0.261
392	3.812	3.699	3.245	0.247
393	3.71	3.537	3.152	0.239
394	3.524	3.369	2.992	0.228
395	3.357	3.172	2.846	0.214
396	3.251	3.112	2.763	0.208
397	3.091	2.941	2.601	0.197
398	2.923	2.767	2.463	0.187
399	2.85	2.713	2.402	0.183
400	2.715	2.564	2.257	0.172
401	2.589	2.474	2.158	0.166
402	2.519	2.399	2.1	0.161
403	2.389	2.273	1.994	0.155
404	2.338	2.217	1.942	0.15
405	2.225	2.132	1.861	0.145
406	2.14	2.026	1.769	0.139
407	2.074	1.966	1.72	0.136
408	1.976	1.881	1.627	0.13
409	1.857	1.773	1.53	0.124
410	1.785	1.708	1.469	0.121
411	1.686	1.612	1.382	0.115
412	1.59	1.512	1.286	0.109
413	1.518	1.446	1.232	0.106
414	1.428	1.361	1.15	0.101
415	1.34	1.273	1.074	0.097
416	1.25	1.198	1.003	0.093
417	1.177	1.118	0.935	0.09
418	1.109	1.054	0.873	0.086
419	1.062	1.013	0.837	0.085
420	1	0.956	0.783	0.082
421	0.944	0.901	0.733	0.079
422	0.911	0.863	0.702	0.078
423	0.864	0.821	0.656	0.075
424	0.831	0.793	0.635	0.074
425	0.788	0.747	0.597	0.072
426	0.741	0.713	0.558	0.07
427	0.721	0.687	0.539	0.069
428	0.677	0.657	0.506	0.068
429	0.651	0.617	0.473	0.066
430	0.629	0.597	0.452	0.066
431	0.591	0.567	0.428	0.064
432	0.56	0.53	0.399	0.063
433	0.532	0.509	0.373	0.062
434	0.502	0.48	0.348	0.06
435	0.471	0.449	0.32	0.059
436	0.448	0.429	0.299	0.059
437	0.42	0.403	0.277	0.058
438	0.393	0.378	0.254	0.056
439	0.376	0.361	0.238	0.056
440	0.348	0.334	0.214	0.055
441	0.328	0.315	0.196	0.054
442	0.315	0.303	0.184	0.054
443	0.298	0.285	0.17	0.053
444	0.277	0.268	0.153	0.052
445	0.267	0.255	0.143	0.052
446	0.252	0.242	0.135	0.052
447	0.237	0.229	0.126	0.051
448	0.229	0.22	0.123	0.051
449	0.216	0.208	0.116	0.05
450	0.205	0.198	0.11	0.05
451	0.198	0.192	0.107	0.05
452	0.187	0.181	0.102	0.049
453	0.179	0.172	0.096	0.049
454	0.174	0.169	0.095	0.049
455	0.165	0.159	0.088	0.048
456	0.155	0.15	0.085	0.048
457	0.15	0.146	0.082	0.048
458	0.142	0.137	0.078	0.047
459	0.133	0.131	0.074	0.047
460	0.13	0.126	0.071	0.047
461	0.124	0.121	0.068	0.047
462	0.119	0.115	0.066	0.047
463	0.116	0.112	0.063	0.046
464	0.107	0.105	0.059	0.046
465	0.103	0.101	0.056	0.046
466	0.1	0.097	0.055	0.046
467	0.096	0.094	0.053	0.045
468	0.091	0.089	0.051	0.046
469	0.089	0.087	0.05	0.045
470	0.086	0.084	0.048	0.045
471	0.082	0.081	0.046	0.045
472	0.079	0.078	0.044	0.045
473	0.078	0.076	0.044	0.045
474	0.075	0.074	0.042	0.044
475	0.074	0.072	0.04	0.044
476	0.072	0.07	0.04	0.044
477	0.069	0.069	0.039	0.045
478	0.068	0.066	0.038	0.044
479	0.066	0.065	0.038	0.044
480	0.064	0.064	0.036	0.044
