# Supplementary material for: Dynamic assembly of DNA-ceria nanocomplex in living cells generates artificial peroxisome
Source: Nat Commun. 2022 Dec 14;13:7739. doi: 10.1038/s41467-022-35472-2 (PMC9751304; doi:10.1038/s41467-022-35472-2)
Supplement: Supplementary file 3 — Source data [file 41467_2022_35472_MOESM3_ESM.zip › Fig S13/Fig S13.xlsx]

## Sheet: Sheet1
	Control	DAS	PBS	DCNC
400	0.086	0.101	0.13	1.182
401	0.08	0.094	0.122	1.181
402	0.076	0.092	0.117	1.182
403	0.071	0.087	0.112	1.184
404	0.069	0.085	0.109	1.184
405	0.065	0.082	0.104	1.187
406	0.063	0.08	0.101	1.19
407	0.061	0.079	0.1	1.193
408	0.059	0.077	0.096	1.197
409	0.058	0.076	0.095	1.203
410	0.055	0.075	0.094	1.206
411	0.055	0.074	0.092	1.211
412	0.054	0.073	0.091	1.214
413	0.054	0.074	0.091	1.217
414	0.052	0.072	0.09	1.218
415	0.052	0.072	0.09	1.219
416	0.051	0.072	0.09	1.218
417	0.051	0.072	0.09	1.214
418	0.051	0.072	0.088	1.208
419	0.051	0.071	0.088	1.203
420	0.051	0.071	0.088	1.194
421	0.05	0.071	0.088	1.181
422	0.05	0.071	0.087	1.173
423	0.05	0.07	0.087	1.157
424	0.05	0.07	0.087	1.147
425	0.05	0.069	0.086	1.127
426	0.05	0.069	0.086	1.107
427	0.05	0.069	0.086	1.093
428	0.049	0.068	0.085	1.069
429	0.049	0.067	0.083	1.046
430	0.049	0.067	0.083	1.027
431	0.049	0.066	0.082	1
432	0.048	0.065	0.081	0.965
433	0.048	0.065	0.081	0.943
434	0.048	0.063	0.079	0.91
435	0.048	0.062	0.078	0.873
436	0.047	0.061	0.077	0.848
437	0.047	0.06	0.077	0.812
438	0.047	0.059	0.075	0.775
439	0.047	0.059	0.074	0.75
440	0.046	0.057	0.073	0.708
441	0.046	0.057	0.073	0.675
442	0.045	0.056	0.072	0.653
443	0.045	0.055	0.07	0.624
444	0.045	0.054	0.07	0.593
445	0.045	0.054	0.069	0.571
446	0.045	0.053	0.068	0.542
447	0.044	0.052	0.068	0.509
448	0.045	0.052	0.066	0.497
449	0.044	0.051	0.066	0.469
450	0.044	0.051	0.065	0.449
451	0.044	0.051	0.066	0.435
452	0.044	0.05	0.065	0.412
453	0.044	0.049	0.064	0.395
454	0.043	0.049	0.064	0.384
455	0.044	0.049	0.064	0.364
456	0.044	0.048	0.064	0.346
457	0.043	0.048	0.062	0.334
458	0.043	0.048	0.062	0.316
459	0.043	0.047	0.062	0.298
460	0.043	0.047	0.062	0.291
461	0.043	0.047	0.061	0.277
462	0.043	0.047	0.061	0.267
463	0.043	0.046	0.061	0.258
464	0.043	0.046	0.061	0.242
465	0.042	0.046	0.06	0.231
466	0.043	0.046	0.061	0.225
467	0.042	0.045	0.06	0.216
468	0.042	0.045	0.06	0.206
469	0.042	0.045	0.06	0.201
470	0.042	0.045	0.06	0.195
471	0.042	0.045	0.059	0.189
472	0.042	0.045	0.06	0.18
473	0.042	0.045	0.059	0.178
474	0.042	0.045	0.059	0.173
475	0.041	0.045	0.059	0.167
476	0.042	0.045	0.059	0.165
477	0.042	0.044	0.059	0.162
478	0.041	0.045	0.059	0.158
479	0.041	0.044	0.059	0.156
480	0.041	0.044	0.059	0.153
