# Supplementary material for: Dynamic assembly of DNA-ceria nanocomplex in living cells generates artificial peroxisome
Source: Nat Commun. 2022 Dec 14;13:7739. doi: 10.1038/s41467-022-35472-2 (PMC9751304; doi:10.1038/s41467-022-35472-2)
Supplement: Supplementary file 3 — Source data [file 41467_2022_35472_MOESM3_ESM.zip › Fig S17.xlsx]

## Sheet: Sheet1
blank	4℃	Ami	Nys	Cpz	Gen
97.809	24.152	42.746	56.194	41.077	70.578
107.289	33.773	32.51	69.541	61.074	55.469
94.909	34.474	56.958	59.624	65.814	69.268
