# Supplementary material for: Dynamic assembly of DNA-ceria nanocomplex in living cells generates artificial peroxisome
Source: Nat Commun. 2022 Dec 14;13:7739. doi: 10.1038/s41467-022-35472-2 (PMC9751304; doi:10.1038/s41467-022-35472-2)
Supplement: Supplementary file 3 — Source data [file 41467_2022_35472_MOESM3_ESM.zip › Fig S18.xlsx]

## Sheet: Sheet1
	PBS			DnCNC			DCNC
12	0.996445	1.00187	1.00168	0.999651	0.997559	1.00279	0.994905	0.992126	1.01297
24	1.00381	1.02534	1.00439	1.04778	1.07792	1.07666	1.02706	1.0219	1.01337
36	1.02534	1.02534	1.01448	1.10303	1.08963	1.10679	1.05049	1.05267	1.0616
48	1.02417	1.01836	1.01137	1.08085	1.11977	1.0865	1.03202	1.03123	1.05108
60	1.02631	1.02708	1.01991	1.15618	1.17062	1.21289	1.08066	1.06795	1.13028
