# Supplementary material for: Dynamic assembly of DNA-ceria nanocomplex in living cells generates artificial peroxisome
Source: Nat Commun. 2022 Dec 14;13:7739. doi: 10.1038/s41467-022-35472-2 (PMC9751304; doi:10.1038/s41467-022-35472-2)
Supplement: Supplementary file 3 — Source data [file 41467_2022_35472_MOESM3_ESM.zip › Fig S19/Fig S19.xlsx]

## Sheet: Sheet1
DCNC			DniCNC
105.308	87.6988	106.993	86.8463	98.3534	114.8
19.986	20.9981	25.4101	39.2302	44.4476	53.9265
