# Supplementary material for: Dynamic assembly of DNA-ceria nanocomplex in living cells generates artificial peroxisome
Source: Nat Commun. 2022 Dec 14;13:7739. doi: 10.1038/s41467-022-35472-2 (PMC9751304; doi:10.1038/s41467-022-35472-2)
Supplement: Supplementary file 3 — Source data [file 41467_2022_35472_MOESM3_ESM.zip › Fig S21.xlsx]

## Sheet: Sheet1
	DniAS			DAS			DniCNC			DCNC
0	98.157	99.478	101.367	97.915	97.329	101.378	99.378	102.447	100.954	99.323	105.593	99.992
0.25	99.747	100.367	102.785	100.785	98.364	99.756	101.366	100.241	103.147	101.26	98.357	106.314
0.5	98.764	97.198	99.615	95.854	96.773	94.712	105.337	104.981	107.442	118.199	110.74	107.001
1	97.164	94.334	97.264	92.106	90.348	95.664	110.546	113.698	112.341	125.789	120.313	127.584
2	94.364	95.146	96.3884	90.487	89.665	93.478	104.121	100.547	103.963	115.711	113.216	107.023
4	94.655	93.335	96.119	90.365	88.441	86.554	95.764	93.287	96.317	92.085	89.587	96.088
8	90.246	93.655	89.784	85.634	84.119	87.646	64.159	69.412	66.774	51.186	62.437	57.687
