# Supplementary material for: Dynamic assembly of DNA-ceria nanocomplex in living cells generates artificial peroxisome
Source: Nat Commun. 2022 Dec 14;13:7739. doi: 10.1038/s41467-022-35472-2 (PMC9751304; doi:10.1038/s41467-022-35472-2)
Supplement: Supplementary file 3 — Source data [file 41467_2022_35472_MOESM3_ESM.zip › Fig S22/Fig S22.xlsx]

## Sheet: b
0	0.5	1	2	4	6
96.01	83.64	88.76	79.64	38.65	31.55
105.67	94.31	84.59	84.94	46.62	29.78
98.32	91.77	86.91	75.67	35.88	36.73

## Sheet: d
0	0.5	1	2	4	6
107.05	91.76	85.91	65.47	38.51	11.76
95.33	95.33	81.76	51.96	28.79	8.43
97.62	105.04	75.61	48.31	32.86	13.05
