# Supplementary material for: Dynamic assembly of DNA-ceria nanocomplex in living cells generates artificial peroxisome
Source: Nat Commun. 2022 Dec 14;13:7739. doi: 10.1038/s41467-022-35472-2 (PMC9751304; doi:10.1038/s41467-022-35472-2)
Supplement: Supplementary file 3 — Source data [file 41467_2022_35472_MOESM3_ESM.zip › Fig S23/Fig S23.xlsx]

## Sheet: Sheet1
0	6	12	24	48
98.34	59.6	44.62	27.91	19.96
105.37	51.07	48.06	31.64	11.94
96.29	60.93	57.36	28.11	23.06
