# Supplementary material for: Dynamic assembly of DNA-ceria nanocomplex in living cells generates artificial peroxisome
Source: Nat Commun. 2022 Dec 14;13:7739. doi: 10.1038/s41467-022-35472-2 (PMC9751304; doi:10.1038/s41467-022-35472-2)
Supplement: Supplementary file 3 — Source data [file 41467_2022_35472_MOESM3_ESM.zip › Fig S26/Fig S26.xlsx]

## Sheet: Sheet1
Blank	PBS	DniAS	DAS	DniCNC	DCNC
105.17	150.52	140.37	136.79	113.78	95.31
93.46	157.33	135.82	129.55	119.34	87.88
101.37	141.59	130.94	134.16	120.05	97.09
